# Supplementary material for: A corrosion-resistant RuMoNi catalyst for efficient and long-lasting seawater oxidation and anion exchange membrane electrolyzer
Source: Nat Commun. 2023 Jun 17;14:3607. doi: 10.1038/s41467-023-39386-5 (PMC10276855; doi:10.1038/s41467-023-39386-5)
Supplement: Supplementary file 4 — Source Data [file 41467_2023_39386_MOESM4_ESM.xlsx]

## Sheet: Figure 2a
LSV curve
RuMoNi		RuO2		Ni foam
Voltage with 85% correction (vs. RHE)	current density (mA cm-2)	Voltage with 85% correction (vs. RHE)	current density (mA cm-2)	Voltage with 85% correction (vs. RHE)	current density (mA cm-2)
1.07503	-22.2108	2.10922	1398.14	1.06978	-0.24641
1.07576	-22.2364	2.11236	1395.89	1.0709	-0.24761
1.07649	-22.2621	2.11575	1381.35	1.07202	-0.24881
1.07722	-22.2878	2.1119	aaa	1.07314	-0.2502
1.07795	-22.3134	2.11464	1365.02	1.07426	-0.2516
1.07868	-22.3393	2.11416	1356.86	1.07538	-0.25303
1.07941	-22.3656	2.11446	1345.06	1.07649	-0.25449
1.08014	-22.3918	2.11393	1337.11	1.07761	-0.25609
1.08088	-22.4181	2.11199	1334.65	1.07873	-0.25713
1.08161	-22.4443	2.11106	1328.32	1.07985	-0.25872
1.08234	-22.4718	2.10862	1327.21	1.08097	-0.26029
1.08307	-22.4997	2.10491	1331.76	1.08209	-0.26174
1.0838	-22.5276	2.10411	1324.86	1.0832	-0.26333
1.08453	-22.5555	2.10307	1318.33	1.08432	-0.26489
1.08526	-22.5835	2.10112	1315.91	1.08544	-0.26628
1.08599	-22.6119	2.09983	1310.94	1.08656	-0.2677
1.08672	-22.6403	2.09916	1303.56	1.08768	-0.26957
1.08745	-22.6687	2.09799	1297.49	1.0888	-0.27095
1.08818	-22.6971	2.09646	1293.5	1.08991	-0.27305
1.08891	-22.7252	2.09525	1288.21	1.09103	-0.27465
1.08964	-22.7532	2.09406	1282.25	1.09215	-0.27629
1.09037	-22.7812	2.09535	1267.15	1.09327	-0.27778
1.0911	-22.8092	2.0949	1258.86	1.09439	-0.2794
1.09183	-22.8372	2.09406	1252.15	1.09551	-0.28135
1.09256	-22.8683	2.09212	1249.11	1.09662	-0.28331
1.09329	-22.8995	2.09099	1243.53	1.09774	-0.28523
1.09402	-22.9306	2.08887	1241.82	1.09886	-0.28701
1.09475	-22.9617	2.08722	1237.63	1.09998	-0.28899
1.09549	-22.9924	2.08561	1233.92	1.1011	-0.29113
1.09622	-23.0224	2.08537	1224.83	1.10222	-0.29297
1.09695	-23.0525	2.08492	1216.57	1.10333	-0.29498
1.09768	-23.0825	2.08343	1211.78	1.10445	-0.29688
1.09841	-23.1126	2.08286	1204.01	1.10557	-0.2989
1.09914	-23.1433	2.08037	1203.74	1.10669	-0.30095
1.09987	-23.1741	2.07887	1199	1.10781	-0.30288
1.1006	-23.2048	2.07879	1189.25	1.10893	-0.30494
1.10133	-23.2356	2.0785	1180.35	1.11004	-0.30705
1.10206	-23.2666	2.07743	1174.53	1.11116	-0.30938
1.10279	-23.298	2.07578	1170.35	1.11228	-0.31158
1.10352	-23.3294	2.07431	1166.13	1.1134	-0.31393
1.10425	-23.3607	2.07318	1160.52	1.11452	-0.31606
1.10498	-23.3921	2.07182	1155.84	1.11564	-0.3185
1.10571	-23.4242	2.0703	1151.12	1.11675	-0.3207
1.10644	-23.4566	2.06954	1144.06	1.11787	-0.32287
1.10717	-23.4889	2.06859	1137.79	1.11899	-0.32543
1.1079	-23.5213	2.06769	1130.66	1.12011	-0.32766
1.10863	-23.5538	2.06711	1122.95	1.12123	-0.33042
1.10936	-23.5881	2.06469	1122.4	1.12235	-0.33274
1.1101	-23.6224	2.06314	1118.49	1.12346	-0.33523
1.11083	-23.6566	2.06195	1112.46	1.12458	-0.33806
1.11156	-23.6909	2.0613	1104.99	1.1257	-0.34041
1.11229	-23.7261	2.06081	1096.89	1.12682	-0.34326
1.11302	-23.7622	2.05945	1091.57	1.12794	-0.34596
1.11375	-23.7983	2.05893	1083.6	1.12906	-0.3488
1.11448	-23.8344	2.05724	1080.2	1.13017	-0.35189
1.11521	-23.8705	2.05574	1076.07	1.13129	-0.35519
1.11594	-23.9052	2.05505	1068.13	1.13241	-0.35814
1.11667	-23.9396	2.05346	1064.32	1.13353	-0.36108
1.1174	-23.974	2.05195	1060.24	1.13465	-0.36442
1.11813	-24.0084	2.05128	1052.18	1.13577	-0.36794
1.11886	-24.0434	2.04997	1047.33	1.13688	-0.37152
1.11959	-24.0803	2.04869	1042.33	1.138	-0.37542
1.12032	-24.1171	2.04844	1033.26	1.13912	-0.37939
1.12105	-24.154	2.04687	1028.78	1.14024	-0.38288
1.12178	-24.1908	2.04473	1027.13	1.14136	-0.3868
1.12251	-24.229	2.04377	1020.9	1.14248	-0.39087
1.12324	-24.2678	2.04274	1014.26	1.14359	-0.39499
1.12398	-24.3066	2.04153	1009.02	1.14471	-0.39965
1.12471	-24.3454	2.0405	1003.03	1.14583	-0.40374
1.12544	-24.3842	2.03685	1007.29	1.14695	-0.40827
1.12617	-24.4228	2.03362	1009.33	1.14807	-0.4132
1.1269	-24.4614	2.03267	1003.02	1.14919	-0.41813
1.12763	-24.5	2.03198	995.73	1.1503	-0.42325
1.12836	-24.5386	2.03166	986.955	1.15142	-0.42895
1.12909	-24.5774	2.03182	975.674	1.15254	-0.43558
1.12982	-24.6164	2.03101	968.841	1.15366	-0.44165
1.13055	-24.6554	2.02879	967.508	1.15478	-0.4473
1.13128	-24.6944	2.02667	965.18	1.1559	-0.45375
1.13201	-24.7334	2.02566	959.112	1.15701	-0.46064
1.13274	-24.774	2.02525	950.702	1.15813	-0.46765
1.13347	-24.8151	2.02446	943.755	1.15925	-0.47553
1.1342	-24.8561	2.0232	938.073	1.16037	-0.48323
1.13493	-24.8972	2.02225	931.766	1.16149	-0.4924
1.13566	-24.9386	2.02086	927.161	1.16261	-0.50182
1.13639	-24.9815	2.02089	916.443	1.16372	-0.51224
1.13712	-25.0244	2.01498	929.564	1.16484	-0.52414
1.13785	-25.0673	2.01425	922.45	1.16596	-0.53751
1.13859	-25.1101	2.01377	914.272	1.16708	-0.55275
1.13932	-25.1532	2.01112	914.05	1.1682	-0.56943
1.14005	-25.1965	2.01085	905.048	1.16932	-0.58854
1.14078	-25.2398	2.01009	898.001	1.17043	-0.60872
1.14151	-25.283	2.0092	890.879	1.17155	-0.63111
1.14224	-25.3263	2.00833	884.234	1.17267	-0.65696
1.14297	-25.3711	2.00727	878.378	1.17379	-0.68656
1.1437	-25.4159	2.00461	878.802	1.17491	-0.72146
1.14443	-25.4607	2.0031	874.083	1.17603	-0.76283
1.14516	-25.5054	2.00051	874.21	1.17714	-0.81373
1.14589	-25.5513	1.99994	866.397	1.17826	-0.87448
1.14662	-25.5986	1.99902	859.383	1.17938	-0.94218
1.14735	-25.646	1.99763	854.768	1.1805	-1.01608
1.14808	-25.6933	1.99611	850.744	1.18162	-1.09071
1.14881	-25.7407	1.99503	844.95	1.18274	-1.1692
1.14954	-25.7897	1.99399	838.387	1.18385	-1.24408
1.15027	-25.8392	1.99386	828.854	1.18497	-1.30743
1.151	-25.8887	1.9932	821.423	1.18609	-1.35721
1.15173	-25.9382	1.99427	806.607	1.18721	-1.39343
1.15246	-25.9881	1.99211	805.027	1.18833	-1.4208
1.1532	-26.0399	1.99102	799.292	1.18945	-1.44425
1.15393	-26.0917	1.99151	787.319	1.19056	-1.4639
1.15466	-26.1434	1.98818	789.76	1.19168	-1.48149
1.15539	-26.1952	1.98546	790.374	1.1928	-1.49783
1.15612	-26.248	1.98319	789.241	1.19392	-1.51273
1.15685	-26.3018	1.98211	783.498	1.19504	-1.52675
1.15758	-26.3555	1.98155	775.034	1.19616	-1.54041
1.15831	-26.4092	1.98222	762.394	1.19727	-1.55302
1.15904	-26.4629	1.98062	758.622	1.19839	-1.56576
1.15977	-26.5196	1.97925	753.379	1.19951	-1.57758
1.1605	-26.5766	1.97682	752.864	1.20063	-1.58873
1.16123	-26.6336	1.9759	746.425	1.20175	-1.59912
1.16196	-26.6906	1.9747	741.141	1.20287	-1.60948
1.16269	-26.7494	1.97318	736.415	1.20398	-1.61924
1.16342	-26.8127	1.97197	731.163	1.2051	-1.62877
1.16415	-26.876	1.97101	724.921	1.20622	-1.63861
1.16488	-26.9393	1.96953	720.021	1.20734	-1.64833
1.16561	-27.0025	1.96838	714.566	1.20846	-1.65816
1.16634	-27.0704	1.9674	708.342	1.20958	-1.66772
1.16707	-27.1408	1.96612	703.361	1.21069	-1.67682
1.16781	-27.2112	1.96525	696.099	1.21181	-1.68662
1.16854	-27.2816	1.96383	691.683	1.21293	-1.69636
1.16927	-27.3523	1.96295	685.106	1.21405	-1.70545
1.17	-27.4412	1.96198	678.225	1.21517	-1.71494
1.17073	-27.53	1.96254	666.046	1.21629	-1.72465
1.17146	-27.6189	1.96029	664.834	1.2174	-1.7332
1.17219	-27.7077	1.9588	660.684	1.21852	-1.74209
1.17292	-27.8023	1.95636	659.584	1.21964	-1.7514
1.17365	-27.9078	1.95519	654.155	1.22076	-1.75967
1.17438	-28.0133	1.95406	648.558	1.22188	-1.76861
1.17511	-28.1188	1.95267	643.349	1.223	-1.77759
1.17584	-28.2243	1.95142	638.247	1.22411	-1.78651
1.17657	-28.3437	1.95051	631.752	1.22523	-1.79487
1.1773	-28.4707	1.94981	624.522	1.22635	-1.80358
1.17803	-28.5977	1.94861	618.535	1.22747	-1.81231
1.17876	-28.7246	1.94715	614.277	1.22859	-1.82231
1.17949	-28.8516	1.94677	605.739	1.22971	-1.83085
1.18022	-29.0198	1.9468	595.572	1.23082	-1.84098
1.18095	-29.1893	1.94353	597.777	1.23194	-1.85055
1.18168	-29.3587	1.94271	590.935	1.23306	-1.85915
1.18242	-29.5281	1.94175	584.705	1.23418	-1.86914
1.18315	-29.7283	1.94066	578.32	1.2353	-1.87877
1.18388	-30.0161	1.93988	571.389	1.23642	-1.88878
1.18461	-30.3038	1.93907	564.509	1.23753	-1.89866
1.18534	-30.5916	1.93751	560.592	1.23865	-1.90882
1.18607	-30.8794	1.93618	555.171	1.23977	-1.92
1.1868	-31.3256	1.93526	548.748	1.24089	-1.9306
1.18753	-32.0407	1.93363	545.125	1.24201	-1.94233
1.18826	-32.7558	1.93219	540.125	1.24313	-1.95442
1.18899	-33.4709	1.93085	535.357	1.24424	-1.9665
1.18972	-34.186	1.92927	531.539	1.24536	-1.97949
1.19045	-34.901	1.92784	527.108	1.24648	-1.99387
1.19118	-35.7851	1.92701	519.71	1.2476	-2.00875
1.19191	-36.6904	1.9273	508.544	1.24872	-2.02358
1.19264	-37.5958	1.92613	503.107	1.24984	-2.03925
1.19337	-38.5011	1.92514	496.342	1.25095	-2.05601
1.1941	-39.4064	1.92373	491.874	1.25207	-2.07477
1.19483	-40.2867	1.92217	487.973	1.25319	-2.09446
1.19556	-41.0211	1.92045	484.671	1.25431	-2.11542
1.19629	-41.7555	1.91866	481.053	1.25543	-2.1394
1.19703	-42.4899	1.91725	476.566	1.25655	-2.16669
1.19776	-43.2243	1.91634	470.116	1.25766	-2.19641
1.19849	-43.9587	1.91478	465.583	1.25878	-2.22866
1.19922	-44.4774	1.91223	465.541	1.2599	-2.26483
1.19995	-44.8785	1.91142	458.692	1.26102	-2.30636
1.20068	-45.2796	1.91075	451.31	1.26214	-2.3481
1.20141	-45.6807	1.9094	445.965	1.26326	-2.39443
1.20214	-46.0819	1.9093	436.304	1.26437	-2.44258
1.20287	-46.4603	1.90919	426.743	1.26549	-2.49386
1.2036	-46.8224	1.90693	424.935	1.26661	-2.54759
1.20433	-47.1845	1.90481	423.239	1.26773	-2.60555
1.20506	-47.5466	1.90383	417.068	1.26885	-2.66752
1.20579	-47.9087	1.90174	415.229	1.26997	-2.73424
1.20652	-48.2296	1.90156	405.267	1.27108	-2.80468
1.20725	-48.5273	1.9006	399.044	1.2722	-2.88303
1.20798	-48.825	1.89883	395.955	1.27332	-2.96631
1.20871	-49.1227	1.89697	393.208	1.27444	-3.05702
1.20944	-49.4203	1.89574	387.407	1.27556	-3.15956
1.21017	-49.7053	1.89517	379.595	1.27668	-3.27234
1.21091	-49.9853	1.89395	374.358	1.27779	-3.39601
1.21164	-50.2652	1.89169	372.576	1.27891	-3.53402
1.21237	-50.5451	1.88987	369.676	1.28003	-3.68699
1.2131	-50.8251	1.88887	363.583	1.28115	-3.85508
1.21383	-51.0905	1.88733	359.592	1.28227	-4.04234
1.21456	-51.3535	1.88545	356.335	1.28339	-4.24919
1.21529	-51.6164	1.88394	352.221	1.2845	-4.47166
1.21602	-51.8793	1.88244	348.105	1.28562	-4.70976
1.21675	-52.1422	1.88077	343.996	1.28674	-4.95886
1.21748	-52.3758	1.87944	339.174	1.28786	-5.19821
1.21821	-52.6085	1.87805	334.605	1.28898	-5.42659
1.21894	-52.8412	1.87666	330.038	1.2901	-5.61604
1.21967	-53.0739	1.87472	326.994	1.29121	-5.76426
1.2204	-53.3038	1.87307	323.458	1.29233	-5.85941
1.22113	-53.5201	1.87202	317.527	1.29345	-5.89906
1.22186	-53.7364	1.87035	313.445	1.29457	-5.88572
1.22259	-53.9527	1.86865	310.094	1.29569	-5.8229
1.22332	-54.169	1.86707	306.255	1.29681	-5.71464
1.22405	-54.3895	1.86582	301.153	1.29792	-5.56853
1.22478	-54.6171	1.86404	297.452	1.29904	-5.38961
1.22552	-54.8447	1.86205	295.241	1.30016	-5.18891
1.22625	-55.0724	1.86059	290.967	1.30128	-4.9662
1.22698	-55.3	1.85898	286.618	1.3024	-4.73956
1.22771	-55.5313	1.85761	281.959	1.30352	-4.50951
1.22844	-55.7655	1.85653	276.188	1.30463	-4.28561
1.22917	-55.9996	1.85476	273.106	1.30575	-4.06586
1.2299	-56.2337	1.85285	269.94	1.30687	-3.86189
1.23063	-56.4678	1.85119	266.428	1.30799	-3.67333
1.23136	-56.7143	1.84947	263.145	1.30911	-3.49568
1.23209	-56.9649	1.8475	260.243	1.31023	-3.32628
1.23282	-57.2155	1.84576	257.006	1.31134	-3.17907
1.23355	-57.4661	1.84388	254.388	1.31246	-3.03888
1.23428	-57.7167	1.84227	250.663	1.31358	-2.90679
1.23501	-58.0178	1.84051	246.926	1.3147	-2.78679
1.23574	-58.3252	1.83853	244.675	1.31582	-2.67664
1.23647	-58.6326	1.83663	242.071	1.31694	-2.57031
1.2372	-58.94	1.8348	239.232	1.31805	-2.47497
1.23793	-59.2474	1.83286	236.191	1.31917	-2.38657
1.23866	-59.6123	1.83131	232.273	1.32029	-2.30125
1.23939	-59.9779	1.82947	229.436	1.32141	-2.22181
1.24013	-60.3435	1.82737	227.017	1.32253	-2.14537
1.24086	-60.709	1.82554	224.183	1.32365	-2.0752
1.24159	-61.0744	1.82377	221.122	1.32476	-2.00738
1.24232	-61.4242	1.82158	219.658	1.32588	-1.93488
1.24305	-61.7741	1.81946	217.349	1.327	-1.87399
1.24378	-62.124	1.81767	214.339	1.32812	-1.81246
1.24451	-62.4738	1.81566	212.19	1.32924	-1.75388
1.24524	-62.8236	1.81371	209.188	1.33035	-1.69694
1.24597	-63.1716	1.81183	206.549	1.33147	-1.64535
1.2467	-63.5196	1.80969	204.896	1.33259	-1.5941
1.24743	-63.8676	1.80737	203.969	1.33371	-1.54417
1.24816	-64.2157	1.80527	201.58	1.33483	-1.4984
1.24889	-64.5648	1.80344	198.727	1.33595	-1.45325
1.24962	-64.9273	1.8016	195.918	1.33706	-1.411
1.25035	-65.2898	1.79958	193.186	1.33818	-1.37078
1.25108	-65.6523	1.79751	191.264	1.3393	-1.333
1.25181	-66.0148	1.79551	189.085	1.34042	-1.29507
1.25254	-66.378	1.7937	186.167	1.34154	-1.26251
1.25327	-66.7486	1.7913	184.923	1.34266	-1.22716
1.254	-67.1192	1.78914	183.379	1.34377	-1.19829
1.25474	-67.4898	1.78718	181.034	1.34489	-1.16886
1.25547	-67.8603	1.78485	179.539	1.34601	-1.14225
1.2562	-68.234	1.78277	177.669	1.34713	-1.11623
1.25693	-68.6582	1.78076	175.516	1.34825	-1.09322
1.25766	-69.0825	1.77882	173.12	1.34937	-1.07091
1.25839	-69.5067	1.7765	171.588	1.35048	-1.05268
1.25912	-69.9309	1.77452	169.327	1.3516	-1.05674
1.25985	-70.3555	1.77255	167.018	1.35272	-1.04076
1.26058	-70.8071	1.77051	164.983	1.35384	-1.01962
1.26131	-71.2587	1.76827	163.138	1.35496	-1.00234
1.26204	-71.7102	1.7662	161.207	1.35608	-0.98477
1.26277	-72.1618	1.76415	159.235	1.35719	-0.97032
1.2635	-72.6133	1.76183	157.685	1.35831	-0.95511
1.26423	-73.082	1.7597	156.025	1.35943	-0.94112
1.26496	-73.552	1.75766	153.989	1.36055	-0.92529
1.26569	-74.0221	1.75556	152.206	1.36167	-0.91311
1.26642	-74.4922	1.75319	150.858	1.36279	-0.90095
1.26715	-74.9623	1.7512	148.643	1.3639	-0.8879
1.26788	-75.4882	1.74905	147.054	1.36502	-0.87608
1.26861	-76.03	1.74685	145.038	1.36614	-0.86567
1.26935	-76.5717	1.7448	143.054	1.36726	-0.85603
1.27008	-77.1134	1.74271	141.195	1.36838	-0.84386
1.27081	-77.6552	1.74065	139.255	1.3695	-0.83707
1.27154	-78.2118	1.73829	137.873	1.37061	-0.82821
1.27227	-78.7781	1.73616	136.206	1.37173	-0.81911
1.273	-79.3443	1.73418	133.933	1.37285	-0.8095
1.27373	-79.9106	1.73188	132.307	1.37397	-0.80088
1.27446	-80.4768	1.7298	130.45	1.37509	-0.79267
1.27519	-81.0609	1.72762	128.976	1.37621	-0.78568
1.27592	-81.6757	1.72542	127.591	1.37732	-0.77968
1.27665	-82.2905	1.72314	125.855	1.37844	-0.77477
1.27738	-82.9053	1.72105	124.047	1.37956	-0.76564
1.27811	-83.5201	1.71881	122.807	1.38068	-0.76034
1.27884	-84.1371	1.71649	121.235	1.3818	-0.75229
1.27957	-84.7929	1.71438	119.496	1.38292	-0.74689
1.2803	-85.4487	1.71225	117.816	1.38403	-0.74022
1.28103	-86.1045	1.71006	116.384	1.38515	-0.73574
1.28176	-86.7603	1.70776	114.785	1.38627	-0.73006
1.28249	-87.4161	1.70563	113.09	1.38739	-0.72545
1.28322	-88.1361	1.70349	111.463	1.38851	-0.71901
1.28396	-88.8866	1.70117	109.928	1.38963	-0.71194
1.28469	-89.6371	1.69906	108.151	1.39074	-0.70634
1.28542	-90.3876	1.69695	106.422	1.39186	-0.70215
1.28615	-91.1381	1.6948	104.836	1.39298	-0.69673
1.28688	-91.9189	1.69245	103.415	1.3941	-0.69128
1.28761	-92.8355	1.69025	102.007	1.39522	-0.6864
1.28834	-93.752	1.68817	100.13	1.39634	-0.683
1.28907	-94.6686	1.68604	98.4583	1.39745	-0.67861
1.2898	-95.5851	1.68369	97.0386	1.39857	-0.67354
1.29053	-96.5017	1.68152	95.4992	1.39969	-0.66884
1.29126	-97.4331	1.67935	93.987	1.40081	-0.66571
1.29199	-98.3906	1.67707	92.2926	1.40193	-0.65946
1.29272	-99.3481	1.67494	90.6207	1.40305	-0.65532
1.29345	-100.306	1.67277	89.0963	1.40416	-0.65154
1.29418	-101.263	1.67059	87.6296	1.40528	-0.64609
1.29491	-102.221	1.66827	86.1072	1.4064	-0.64282
1.29564	-103.148	1.66611	84.524	1.40752	-0.6388
1.29637	-104.053	1.66403	82.6891	1.40864	-0.63529
1.2971	-104.957	1.66173	81.0605	1.40976	-0.63215
1.29784	-105.861	1.65953	79.6446	1.41087	-0.62756
1.29857	-106.766	1.65741	77.9314	1.41199	-0.62359
1.2993	-107.67	1.65521	76.5418	1.41311	-0.62024
1.30003	-108.539	1.65294	74.8147	1.41423	-0.6155
1.30076	-109.397	1.6508	73.1629	1.41535	-0.61177
1.30149	-110.256	1.64862	71.691	1.41647	-0.60786
1.30222	-111.114	1.64626	70.3072	1.41758	-0.60317
1.30295	-111.973	1.64415	68.5398	1.4187	-0.59957
1.30368	-112.827	1.64198	67.0463	1.41982	-0.59576
1.30441	-113.619	1.63981	65.5117	1.42094	-0.59302
1.30514	-114.411	1.63748	64.0269	1.42206	-0.58834
1.30587	-115.204	1.63528	62.5974	1.42318	-0.58395
1.3066	-115.996	1.63311	61.0851	1.42429	-0.57987
1.30733	-116.788	1.63081	59.4804	1.42541	-0.57814
1.30806	-117.547	1.62865	57.9279	1.42653	-0.57396
1.30879	-118.271	1.62651	56.3068	1.42765	-0.5696
1.30952	-118.995	1.62435	54.7366	1.42877	-0.56386
1.31025	-119.719	1.62202	53.2259	1.42989	-0.55877
1.31098	-120.444	1.61984	51.7408	1.431	-0.55573
1.31171	-121.168	1.61765	50.3143	1.43212	-0.5509
1.31245	-121.616	1.6155	48.742	1.43324	-0.54673
1.31318	-122.06	1.61316	47.2472	1.43436	-0.54307
1.31391	-122.504	1.61095	45.9037	1.43548	-0.53912
1.31464	-122.948	1.60872	44.6168	1.4366	-0.53415
1.31537	-123.393	1.60638	43.1434	1.43771	-0.52912
1.3161	-123.596	1.60417	41.77	1.43883	-0.5241
1.31683	-123.78	1.60199	40.3273	1.43995	-0.51871
1.31756	-123.965	1.59978	38.9418	1.44107	-0.51359
1.31829	-124.149	1.5974	37.6283	1.44219	-0.51013
1.31902	-124.316	1.59518	36.3156	1.44331	-0.50561
1.31975	-124.387	1.5929	35.2256	1.44442	-0.49873
1.32048	-124.457	1.59051	33.9579	1.44554	-0.49431
1.32121	-124.527	1.58827	32.7489	1.44666	-0.48973
1.32194	-124.598	1.58599	31.6474	1.44778	-0.48495
1.32267	-124.614	1.58372	30.5362	1.4489	-0.47863
1.3234	-124.58	1.58133	29.2504	1.45002	-0.47339
1.32413	-124.546	1.57905	28.1654	1.45113	-0.46876
1.32486	-124.512	1.57675	27.1462	1.45225	-0.4642
1.32559	-124.476	1.57432	26.0463	1.45337	-0.45713
1.32632	-124.33	1.57198	25.1891	1.45449	-0.44981
1.32706	-124.183	1.56967	24.2459	1.45561	-0.44474
1.32779	-124.037	1.56736	23.2899	1.45673	-0.43853
1.32852	-123.891	1.56487	22.3756	1.45784	-0.43338
1.32925	-123.694	1.56256	21.4163	1.45896	-0.42778
1.32998	-123.46	1.56018	20.7248	1.46008	-0.4224
1.33071	-123.225	1.55769	19.8565	1.4612	-0.41668
1.33144	-122.99	1.55536	18.9648	1.46232	-0.40975
1.33217	-122.741	1.553	18.177	1.46344	-0.40316
1.3329	-122.45	1.55062	17.508	1.46455	-0.39804
1.33363	-122.158	1.54806	16.8978	1.46567	-0.39156
1.33436	-121.867	1.54569	16.1694	1.46679	-0.38574
1.33509	-121.573	1.54333	15.4075	1.46791	-0.37959
1.33582	-121.068	1.54077	14.7813	1.46903	-0.37365
1.33655	-120.564	1.53839	14.1193	1.47015	-0.36612
1.33728	-120.059	1.53601	13.4101	1.47126	-0.35903
1.33801	-119.554	1.5336	12.8413	1.47238	-0.35443
1.33874	-118.917	1.53104	12.2448	1.4735	-0.34719
1.33947	-118.266	1.52866	11.5411	1.47462	-0.34045
1.3402	-117.614	1.52625	10.9629	1.47574	-0.33477
1.34093	-116.962	1.52382	10.4779	1.47686	-0.32822
1.34167	-116.231	1.52125	9.90945	1.47797	-0.32152
1.3424	-115.495	1.51881	9.43445	1.47909	-0.3143
1.34313	-114.758	1.51637	9.01333	1.48021	-0.30766
1.34386	-114.02	1.51376	8.56432	1.48133	-0.30085
1.34459	-113.246	1.51133	8.10201	1.48245	-0.29333
1.34532	-112.472	1.50886	7.74161	1.48357	-0.28624
1.34605	-111.698	1.50644	7.21599	1.48468	-0.27958
1.34678	-110.927	1.50381	6.88937	1.4858	-0.27185
1.34751	-110.176	1.50137	6.43268	1.48692	-0.26511
1.34824	-109.425	1.49891	6.05243	1.48804	-0.25765
1.34897	-108.675	1.49629	5.66598	1.48916	-0.24952
1.3497	-107.926	1.49382	5.3533	1.49028	-0.24309
1.35043	-107.182	1.49133	5.06276	1.49139	-0.23434
1.35116	-106.437	1.48886	4.74531	1.49251	-0.22744
1.35189	-105.693	1.48623	4.39314	1.49363	-0.21941
1.35262	-104.951	1.48374	4.16937	1.49475	-0.21129
1.35335	-104.215	1.48129	3.74686	1.49587	-0.2034
1.35408	-103.479	1.47861	3.59732	1.49699	-0.19585
1.35481	-102.742	1.47611	3.37887	1.4981	-0.18749
1.35554	-102.021	1.47365	3.02226	1.49922	-0.17787
1.35628	-101.318	1.47117	2.70592	1.50034	-0.17084
1.35701	-100.615	1.46852	2.46039	1.50146	-0.16204
1.35774	-99.9122	1.46598	2.38365	1.50258	-0.1534
1.35847	-99.2137	1.46348	2.17842	1.5037	-0.14478
1.3592	-98.5198	1.46082	1.93525	1.50481	-0.13479
1.35993	-97.8259	1.45827	1.92541	1.50593	-0.12553
1.36066	-97.132	1.45574	1.83181	1.50705	-0.11482
1.36139	-96.4523	1.45319	1.79188	1.50817	-0.10501
1.36212	-95.7829	1.45052	1.61579	1.50929	-0.09506
1.36285	-95.1136	1.44802	1.40533	1.51041	-0.08502
1.36358	-94.4442	1.4455	1.27619	1.51152	-0.07525
1.36431	-93.7746	1.44295	1.2448	1.51264	-0.06398
1.36504	-93.1048	1.44027	1.08979	1.51376	-0.0531
1.36577	-92.435	1.43774	1.00241	1.51488	-0.04209
1.3665	-91.7652	1.4352	0.92842	1.516	-0.03136
1.36723	-91.1155	1.43249	0.93391	1.51712	-0.01967
1.36796	-90.4734	1.42995	0.87068	1.51823	-0.00748
1.36869	-89.8312	1.42741	0.79288	1.51935	0.00432
1.36942	-89.189	1.42486	0.77206	1.52047	0.01775
1.37015	-88.5506	1.42217	0.66351	1.52159	0.03063
1.37089	-87.9134	1.41964	0.57898	1.52271	0.04359
1.37162	-87.2763	1.41711	0.45309	1.52383	0.05649
1.37235	-86.6393	1.41438	0.54403	1.52494	0.07037
1.37308	-86.022	1.41183	0.51177	1.52606	0.08487
1.37381	-85.4104	1.40931	0.35689	1.52718	0.09924
1.37454	-84.7989	1.40675	0.37638	1.5283	0.11396
1.37527	-84.1873	1.40406	0.28369	1.52942	0.12891
1.376	-83.5906	1.40154	0.15113	1.53054	0.14542
1.37673	-82.9989	1.39898	0.16337	1.53165	0.16156
1.37746	-82.4072	1.3963	0.01846	1.53277	0.17896
1.37819	-81.8155	1.39376	-0.03979	1.53389	0.19662
1.37892	-81.2279	1.39123	-0.14477	1.53501	0.21401
1.37965	-80.6416	1.38867	-0.14886	1.53613	0.23193
1.38038	-80.0554	1.38599	-0.28368	1.53725	0.25073
1.38111	-79.4692	1.38346	-0.3568	1.53836	0.27005
1.38184	-78.8974	1.38091	-0.40585	1.53948	0.28933
1.38257	-78.3318	1.37816	-0.27516	1.5406	0.30919
1.3833	-77.7661	1.37566	-0.46069	1.54172	0.33079
1.38403	-77.2005	1.37312	-0.53857	1.54284	0.35224
1.38476	-76.6479	1.37057	-0.57195	1.54396	0.37531
1.3855	-76.1021	1.36787	-0.60605	1.54507	0.39818
1.38623	-75.5563	1.3653	-0.57175	1.54619	0.42207
1.38696	-75.0105	1.36274	-0.57016	1.54731	0.44888
1.38769	-74.471	1.36005	-0.65338	1.54843	0.49228
1.38842	-73.9357	1.35748	-0.60333	1.54955	0.51769
1.38915	-73.4004	1.35493	-0.60322	1.55067	0.54425
1.38988	-72.8651	1.3524	-0.73095	1.55178	0.57158
1.39061	-72.3336	1.34965	-0.59768	1.5529	0.60062
1.39134	-71.8052	1.34713	-0.72601	1.55402	0.63019
1.39207	-71.2769	1.34459	-0.80124	1.55514	0.66079
1.3928	-70.7485	1.34204	-0.80873	1.55626	0.69001
1.39353	-70.2174	1.33931	-0.75612	1.55738	0.72268
1.39426	-69.6832	1.33676	-0.78092	1.55849	0.75545
1.39499	-69.1489	1.33421	-0.7874	1.55961	0.78889
1.39572	-68.6147	1.33152	-0.8894	1.56073	0.82508
1.39645	-68.079	1.32895	-0.84903	1.56185	0.86038
1.39718	-67.5412	1.32639	-0.83061	1.56297	0.89903
1.39791	-67.0033	1.32384	-0.86353	1.56409	0.93716
1.39864	-66.4655	1.3211	-0.75885	1.5652	0.97654
1.39938	-65.9382	1.31855	-0.78752	1.56632	1.01874
1.40011	-65.4282	1.31599	-0.76073	1.56744	1.06056
1.40084	-64.9181	1.31328	-0.80014	1.56856	1.10454
1.40157	-64.4081	1.31071	-0.7302	1.56968	1.14897
1.4023	-63.8932	1.30814	-0.67295	1.5708	1.19649
1.40303	-63.3657	1.30555	-0.54848	1.57191	1.24415
1.40376	-62.8381	1.30284	-0.57892	1.57303	1.29327
1.40449	-62.3106	1.30027	-0.4886	1.57415	1.34414
1.40522	-61.7843	1.29773	-0.54696	1.57527	1.39554
1.40595	-61.262	1.295	-0.52857	1.57639	1.45025
1.40668	-60.7396	1.2924	-0.34537	1.57751	1.50635
1.40741	-60.2173	1.28984	-0.32443	1.57862	1.56366
1.40814	-59.6903	1.28729	-0.32987	1.57974	1.62142
1.40887	-59.1411	1.28456	-0.29773	1.58086	1.68266
1.4096	-58.592	1.28199	-0.23741	1.58198	1.74538
1.41033	-58.0428	1.27942	-0.17778	1.5831	1.80862
1.41106	-57.4934	1.27668	-0.06616	1.58422	1.87468
1.41179	-56.9418	1.27412	-0.04638	1.58533	1.94294
1.41252	-56.3903	1.27158	-0.12039	1.58645	2.01371
1.41325	-55.8387	1.26899	0.02289	1.58757	2.08505
1.41399	-55.2848	1.26628	0.00108	1.58869	2.15889
1.41472	-54.6987	1.2637	0.08623	1.58981	2.23521
1.41545	-54.1125	1.26113	0.1443	1.59093	2.31309
1.41618	-53.5264	1.25842	0.13423	1.59204	2.3923
1.41691	-52.9423	1.25587	0.09341	1.59316	2.47596
1.41764	-52.3997	1.25332	0.05375	1.59428	2.56012
1.41837	-51.8572	1.25074	0.1597	1.5954	2.64728
1.4191	-51.3147	1.24802	0.18648	1.59652	2.73531
1.41983	-50.7683	1.2455	0.0459	1.59764	2.82747
1.42056	-50.1654	1.24291	0.19169	1.59875	2.92124
1.42129	-49.5625	1.24039	0.04602	1.59987	3.01677
1.42202	-48.9596	1.23763	0.1923	1.60099	3.1147
1.42275	-48.3561	1.23508	0.18916	1.60211	3.21426
1.42348	-47.7378	1.23252	0.20506	1.60323	3.3156
1.42421	-47.1195	1.22981	0.1718	1.60435	3.42101
1.42494	-46.5012	1.22724	0.22334	1.60546	3.53073
1.42567	-45.8813	1.22466	0.33487	1.60658	3.63968
1.4264	-45.2392	1.22213	0.24814	1.6077	3.75222
1.42713	-44.5971	1.2194	0.29122	1.60882	3.86573
1.42786	-43.955	1.21684	0.30832	1.60994	3.98538
1.4286	-43.3108	1.21424	0.46709	1.61106	4.10134
1.42933	-42.6485	1.21153	0.45309	1.61217	4.2256
1.43006	-41.9862	1.20897	0.46246	1.61329	4.3529
1.43079	-41.3239	1.20639	0.58751	1.61441	4.47831
1.43152	-40.6599	1.20387	0.42406	1.61553	4.60318
1.43225	-39.9847	1.20114	0.48688	1.61665	4.73262
1.43298	-39.3096	1.19859	0.46996	1.61777	4.86909
1.43371	-38.6345	1.19603	0.46381	1.61888	5.00786
1.43444	-37.952	1.19329	0.56983	1.62	5.14739
1.43517	-37.2371	1.19075	0.52006	1.62112	5.2899
1.4359	-36.5221	1.18819	0.53266	1.62224	5.43353
1.43663	-35.8072	1.18566	0.44268	1.62336	5.58026
1.43736	-35.0905	1.18294	0.43123	1.62448	5.73149
1.43809	-34.3695	1.18038	0.46415	1.62559	5.88267
1.43882	-33.6485	1.17785	0.37055	1.62671	6.03638
1.43955	-32.9275	1.17513	0.36504	1.62783	6.19531
1.44028	-32.2024	1.17256	0.42507	1.62895	6.35602
1.44101	-31.4697			1.63007	6.51678
1.44174	-30.737			1.63119	6.67904
1.44247	-30.0043			1.6323	6.84633
1.44321	-29.2495			1.63342	7.01366
1.44394	-28.4673			1.63454	7.184
1.44467	-27.6852			1.63566	7.35502
1.4454	-26.903			1.63678	7.52676
1.44613	-26.1282			1.6379	7.70372
1.44686	-25.3585			1.63901	7.88356
1.44759	-24.5888			1.64013	8.06306
1.44832	-23.8191			1.64125	8.23712
1.44905	-23.0177			1.64237	8.41795
1.44978	-22.2027			1.64349	8.60082
1.45051	-21.3876			1.6446	8.79523
1.45124	-20.5726			1.64572	8.98521
1.45197	-19.7025			1.64684	9.17594
1.4527	-18.8251			1.64796	9.36759
1.45343	-17.9477			1.64908	9.56081
1.45416	-17.0719			1.6502	9.75934
1.45489	-16.2144			1.65131	9.95702
1.45562	-15.3568			1.65243	10.1576
1.45635	-14.4993			1.65355	10.3553
1.45708	-13.6591			1.65467	10.5539
1.45782	-12.871			1.65579	10.7586
1.45855	-12.0829			1.65691	10.9639
1.45928	-11.2948			1.65802	11.1762
1.46001	-10.4466			1.65914	11.3843
1.46074	-9.50542			1.66026	11.5931
1.46147	-8.56421			1.66138	11.801
1.4622	-7.62299			1.6625	12.0132
1.46293	-6.65287			1.66362	12.2224
1.46366	-5.66642			1.66473	12.4344
1.46439	-4.67997			1.66585	12.6461
1.46512	-3.69351			1.66697	12.8612
1.46585	-2.71275			1.66809	13.0768
1.46658	-1.73229			1.66921	13.3
1.46731	-0.75182			1.67033	13.5184
1.46804	0.23275			1.67144	13.7339
1.46877	1.23187			1.67256	13.9522
1.4695	2.231			1.67368	14.166
1.47023	3.23012			1.6748	14.3891
1.47096	4.25054			1.67592	14.6118
1.47169	5.29152			1.67704	14.8261
1.47243	6.33249			1.67815	15.0403
1.47316	7.37347			1.67927	15.263
1.47389	8.49245			1.68039	15.4949
1.47462	9.62914			1.68151	15.7191
1.47535	10.7658			1.68263	15.9428
1.47608	11.8945			1.68375	16.1717
1.47681	12.9949			1.68486	16.403
1.47754	14.0952			1.68598	16.6338
1.47827	15.1956			1.6871	16.8628
1.479	16.3337			1.68822	17.088
1.47973	17.499			1.68934	17.3041
1.48046	18.6643			1.69046	17.5264
1.48119	19.8296			1.69157	17.7542
1.48192	21.0693			1.69269	17.9885
1.48265	22.3094			1.69381	18.2217
1.48338	23.5495			1.69493	18.4449
1.48411	24.7935			1.69605	18.6765
1.48484	26.0423			1.69717	18.9102
1.48557	27.2912			1.69828	19.143
1.48631	28.54			1.6994	19.3774
1.48704	29.7647			1.70052	19.6117
1.48777	30.9867			1.70164	19.8504
1.4885	32.2088			1.70276	20.0862
1.48923	33.3944			1.70388	20.3217
1.48996	34.5054			1.70499	20.5512
1.49069	35.6163			1.70611	20.7892
1.49142	36.7273			1.70723	21.0327
1.49215	37.9596			1.70835	21.2649
1.49288	39.2492			1.70947	21.5062
1.49361	40.5388			1.71059	21.7428
1.49434	41.8518			1.7117	21.9794
1.49507	43.2719			1.71282	22.2184
1.4958	44.6921			1.71394	22.4543
1.49653	46.1121			1.71506	22.7052
1.49726	47.5307			1.71618	22.9393
1.49799	48.9487			1.7173	23.1834
1.49872	50.3668			1.71841	23.4274
1.49945	51.7853			1.71953	23.6789
1.50018	53.2052			1.72065	23.9175
1.50092	54.6252			1.72177	24.167
1.50165	56.0451			1.72289	24.4156
1.50238	57.5812			1.72401	24.7471
1.50311	59.1391			1.72512	24.9958
1.50384	60.697			1.72624	25.2533
1.50457	62.2743			1.72736	25.4986
1.5053	63.8719			1.72848	25.7566
1.50603	65.4694			1.7296	26.0033
1.50676	67.0609			1.73072	26.2581
1.50749	68.6196			1.73183	26.5109
1.50822	70.1784			1.73295	26.7518
1.50895	71.7371			1.73407	27.0073
1.50968	73.4182			1.73519	27.2575
1.51041	75.1296			1.73631	27.5094
1.51114	76.841			1.73743	27.7925
1.51187	78.569			1.73854	28.0496
1.5126	80.3118			1.73966	28.2762
1.51333	82.0546			1.74078	28.5366
1.51406	83.7995			1.7419	28.7969
1.51479	85.5505			1.74302	29.0353
1.51553	87.3015			1.74414	29.3136
1.51626	89.0543			1.74525	29.5788
1.51699	90.8747			1.74637	29.8473
1.51772	92.6951			1.74749	30.1208
1.51845	94.5155			1.74861	30.4077
1.51918	96.4407			1.74973	30.6721
1.51991	98.3928			1.75085	30.939
1.52064	100.345			1.75196	31.2191
1.52137	102.364			1.75308	31.501
1.5221	104.421			1.7542	31.7902
1.52283	106.477			1.75532	32.0724
1.52356	108.499			1.75644	32.3572
1.52429	110.49			1.75756	32.6462
1.52502	112.482			1.75867	32.9416
1.52575	114.532			1.75979	33.2301
1.52648	116.669			1.76091	33.5258
1.52721	118.806			1.76203	33.8262
1.52794	120.436			1.76315	34.1297
1.52867	121.133			1.76427	34.4252
1.5294	121.83			1.76538	34.7234
1.53014	122.526			1.7665	35.0182
1.53087	123.952			1.76762	35.3208
1.5316	126.392			1.76874	35.6269
1.53233	128.832			1.76986	35.96
1.53306	131.018			1.77098	36.2763
1.53379	132.954			1.77209	36.6118
1.53452	134.89			1.77321	36.9607
1.53525	136.841			1.77433	37.2529
1.53598	138.819			1.77545	37.5656
1.53671	140.797			1.77657	37.9076
1.53744	142.885			1.77769	38.223
1.53817	145.345			1.7788	38.5538
1.5389	147.805			1.77992	38.8811
1.53963	150.235			1.78104	39.2298
1.54036	152.607			1.78216	39.5775
1.54109	154.98			1.78328	39.9337
1.54182	157.298			1.7844	40.2883
1.54255	159.526			1.78551	40.6476
1.54328	161.754			1.78663	40.9756
1.54401	164.136			1.78775	41.3517
1.54475	166.796			1.78887	41.7049
1.54548	169.456			1.78999	42.0774
1.54621	172.142			1.79111	42.4348
1.54694	174.851			1.79222	42.8334
1.54767	177.56			1.79334	43.2219
1.5484	180.069			1.79446	43.616
1.54913	182.496			1.79558	44.0337
1.54986	184.923			1.7967	44.419
1.55059	185.812			1.79782	44.802
1.55132	186.229			1.79893	45.1922
1.55205	186.645			1.80005	45.6014
1.55278	187.062			1.80117	46.0256
1.55351	188.806			1.80229	46.466
1.55424	191.437			1.80341	46.8887
1.55497	194.067			1.80453	47.3333
1.5557	196.589			1.80564	47.7688
1.55643	199.075			1.80676	48.212
1.55716	201.562			1.80788	48.7705
1.55789	204.201			1.809	49.2721
1.55862	206.863			1.81012	49.6889
1.55936	209.522			1.81124	50.162
1.56009	212.065			1.81235	50.6446
1.56082	214.607			1.81347	51.0744
1.56155	217.18			1.81459	51.7049
1.56228	219.92			1.81571	52.2967
1.56301	222.66			1.81683	52.7693
1.56374	225.263			1.81795	53.2542
1.56447	227.614			1.81906	53.7191
1.5652	229.965			1.82018	54.2212
1.56593	232.62			1.8213	54.7338
1.56666	235.725			1.82242	55.2833
1.56739	238.83			1.82354	55.8119
1.56812	241.771			1.82466	56.3514
1.56885	244.655			1.82577	56.9219
1.56958	247.551			1.82689	57.4614
1.57031	250.957			1.82801	58.0778
1.57104	254.364			1.82913	58.6797
1.57177	257.569			1.83025	59.2928
1.5725	260.529			1.83137	59.8556
1.57324	263.489			1.83248	60.4304
1.57397	266.412			1.8336	61.081
1.5747	269.322			1.83472	61.7261
1.57543	272.239			1.83584	62.3408
1.57616	275.883			1.83696	62.969
1.57689	279.528			1.83808	63.6435
1.57762	283.797			1.83919	64.2769
1.57835	288.636			1.84031	64.9346
1.57908	291.696			1.84143	65.528
1.57981	291.615			1.84255	66.1608
1.58054	291.534			1.84367	66.8717
1.58127	291.453			1.84479	67.5675
1.582	291.372			1.8459	68.2012
1.58273	293.161			1.84702	68.9069
1.58346	295.715			1.84814	69.578
1.58419	298.268			1.84926	70.305
1.58492	301.794			1.85038	71.0388
1.58565	305.497			1.8515	71.716
1.58638	309.411			1.85261	72.4503
1.58711	313.679			1.85373	73.1978
1.58785	317.957			1.85485	73.9722
1.58858	322.363			1.85597	74.7742
1.58931	326.768			1.85709	75.747
1.59004	332.613			1.85821	76.5705
1.59077	338.79			1.85932	77.3487
1.5915	339.307			1.86044	78.1903
1.59223	339.494			1.86156	79.0021
1.59296	339.68			1.86268	79.7738
1.59369	339.866			1.8638	80.6784
1.59442	340.841			1.86492	81.5759
1.59515	342.422			1.86603	82.3912
1.59588	344.003			1.86715	83.2201
1.59661	345.986			1.86827	84.1013
1.59734	349.337			1.86939	84.9844
1.59807	352.688			1.87051	85.9059
1.5988	356.14			1.87163	86.7773
1.59953	359.649			1.87274	87.7206
1.60026	363.293			1.87386	88.6735
1.60099	367.877			1.87498	89.5579
1.60172	372.461			1.8761	90.5073
1.60246	375.785			1.87722	91.5209
1.60319	378.98			1.87834	92.4391
1.60392	382.314			1.87945	93.4925
1.60465	386.035			1.88057	94.65
1.60538	389.757			1.88169	95.6138
1.60611	392.743			1.88281	96.5452
1.60684	395.541			1.88393	97.599
1.60757	398.37			1.88505	98.6451
1.6083	402.817			1.88616	99.6718
1.60903	407.264			1.88728	100.738
1.60976	412.189			1.8884	101.917
1.61049	417.258			1.88952	103.057
1.61122	421.562			1.89064	104.051
1.61195	425.476			1.89176	105.167
1.61268	429.648			1.89287	106.284
1.61341	434.578			1.89399	107.48
1.61414	439.7			1.89511	108.62
1.61487	446.007			1.89623	109.854
1.6156	450.71			1.89735	111.161
1.61633	451.492			1.89847	112.553
1.61707	452.274			1.89958	113.845
1.6178	453.056			1.9007	115.149
1.61853	453.904			1.90182	116.451
1.61926	454.841			1.90294	118.267
1.61999	455.779			1.90406	119.503
1.62072	456.716			1.90518	120.852
1.62145	460.277			1.90629	122.154
1.62218	465.241			1.90741	123.521
1.62291	469.875			1.90853	125.005
1.62364	474.226			1.90965	126.525
1.62437	478.681			1.91077	127.908
1.6251	483.44			1.91189	129.231
1.62583	488.206			1.913	130.912
1.62656	493.044			1.91412	132.242
1.62729	497.882			1.91524	133.598
1.62802	504.19			1.91636	134.956
1.62875	510.401			1.91748	136.558
1.62948	513.993			1.9186	138.469
1.63021	517.586			1.91971	140.263
1.63094	519.083			1.92083	141.861
1.63168	519.065			1.92195	143.25
1.63241	519.046			1.92307	144.847
1.63314	519.028			1.92419	146.749
1.63387	519.01			1.92531	148.685
1.6346	523.838			1.92642	150.626
1.63533	528.687			1.92754	152.088
1.63606	535.121			1.92866	153.498
1.63679	541.607			1.92978	155.359
1.63752	544.548			1.9309	157.076
1.63825	547.488			1.93202	159.284
1.63898	551.478			1.93313	161.345
1.63971	557.503			1.93425	163.457
1.64044	563.275			1.93537	165.386
1.64117	568.717			1.93649	167.306
1.6419	574.196			1.93761	169.618
1.64263	579.732			1.93873	171.359
1.64336	585.555			1.93984	173.674
1.64409	591.804			1.94096	175.928
1.64482	594.704			1.94208	178.148
1.64555	594.684			1.9432	180.344
1.64629	594.663			1.94432	182.295
1.64702	594.643			1.94544	184.541
1.64775	594.623			1.94655	186.906
1.64848	598.703			1.94767	189.171
1.64921	603.047			1.94879	190.938
1.64994	609.862			1.94991	193.237
1.65067	617.741			1.95103	195.91
1.6514	622.01			1.95214	199.081
1.65213	626.28			1.95326	201.086
1.65286	632.252			1.95438	203.957
1.65359	638.751			1.9555	206.688
1.65432	647.635			1.95662	218.014
1.65505	657.226			1.95774	212.199
1.65578	667.207			1.95885	232.648
1.65651	674.871			1.95997	236.6
1.65724	679.091			1.96109	240
1.65797	679.222			1.96221	243.062
1.6587	679.354			1.96333	245.441
1.65943	679.485			1.96445	247.699
1.66017	679.622			1.96556	250.211
1.6609	679.937			1.96668	254.099
1.66163	680.252			1.9678	258.911
1.66236	680.567			1.96892	260.805
1.66309	680.883			1.97004	262.597
1.66382	683.077			1.97116	266.803
1.66455	685.816			1.97227	270.044
1.66528	688.555			1.97339	273.613
1.66601	692.162			1.97451	276.731
1.66674	695.785			1.97563	281.209
1.66747	701.864			1.97675	283.905
1.6682	710.438			1.97787	288.172
1.66893	720.507			1.97898	291.807
1.66966	731.651			1.9801	296.512
1.67039	740.086			1.98122	299.751
1.67112	742.693			1.98234	303.257
1.67185	745.301			1.98346	307.095
1.67258	747.204			1.98458	311.2
1.67331	748.469			1.98569	312.541
1.67404	749.735			1.98681	316.213
1.67478	751			1.98793	321.834
1.67551	756.385			1.98905	325.706
1.67624	761.993			1.99017	330.433
1.67697	772.552			1.99129	333.016
1.6777	792.433			1.9924	338.665
1.67843	798.526			1.99352	340.104
1.67916	804.115			1.99464	345.033
1.67989	803.864			1.99576	350.581
1.68062	803.559			1.99688	352.601
1.68135	803.254			1.998	362.627
1.68208	802.95			1.99911	365.185
1.68281	803.43			2.00023	365.59
1.68354	811.383			2.00135	367.909
1.68427	817.084			2.00247	375.516
1.685	820.418			2.00359	380.135
1.68573	823.753			2.00471	382.007
1.68646	827.51			2.00582	384.388
1.68719	831.317			2.00694	391.675
1.68792	841.758			2.00806	393.14
1.68865	851.091			2.00918	403.089
1.68939	854.25			2.0103	404.321
1.69012	857.408			2.01142	407.647
1.69085	860.958			2.01253	414.708
1.69158	864.533			2.01365	416.933
1.69231	872.386			2.01477	420.249
1.69304	881.885			2.01589	425.501
1.69377	882.376			2.01701	429.784
1.6945	882.867			2.01813	435.01
1.69523	883.358			2.01924	438.061
1.69596	886.332			2.02036	441.461
1.69669	897.992			2.02148	450.659
1.69742	930.553			2.0226	453.562
1.69815	932.265			2.02372	458.052
1.69888	931.124			2.02484	462.006
1.69961	929.984			2.02595	467.216
1.70034	928.843			2.02707	470.129
1.70107	927.702			2.02819	477.163
1.7018	926.561			2.02931	481.764
1.70253	928.939			2.03043	486.316
1.70326	932.503			2.03155	487.453
1.704	936.33			2.03266	487.29
1.70473	940.923			2.03378	489.384
1.70546	946.758			2.0349	503.894
1.70619	968.57			2.03602	502.798
1.70692	978.733			2.03714	515.136
1.70765	983.356			2.03826	516.313
1.70838	987.61			2.03937	516.393
1.70911	988.192			2.04049	525.418
1.70984	988.773			2.04161	524.434
1.71057	989.355			2.04273	535.357
1.7113	989.945			2.04385	534.12
1.71203	990.707			2.04497	543.1
1.71276	991.468			2.04608	545.79
1.71349	992.23			2.0472	548.819
1.71422	993.556			2.04832	558.073
1.71495	998.192			2.04944	558.911
1.71568	1002.83			2.05056	557.985
1.71641	1019.17			2.05168	567.124
1.71714	1020.73			2.05279	563.84
1.71787	1022.28			2.05391	574.586
1.71861	1023.84			2.05503	575.598
1.71934	1042.02			2.05615	583.121
1.72007	1041.46			2.05727	592.556
1.7208	1040.89			2.05839	591.872
1.72153	1040.32			2.0595	596.955
1.72226	1039.75			2.06062	598.985
1.72299	1039.39			2.06174	603.855
1.72372	1046.48			2.06286	614.272
1.72445	1056.28			2.06398	615.031
1.72518	1070.52			2.0651	616.142
1.72591	1081.99			2.06621	620.319
1.72664	1103.29			2.06733	623.004
1.72737	1113.62			2.06845	631.195
1.7281	1112.3			2.06957	634.541
1.72883	1110.98			2.07069	636.099
1.72956	1109.66			2.07181	648.088
1.73029	1108.34			2.07292	647.682
1.73102	1107.02			2.07404	658.257
1.73175	1105.7			2.07516	669.132
1.73248	1116.43			2.07628	666.319
1.73322	1123.98			2.0774	673.062
1.73395	1129.87			2.07852	678.484
1.73468	1181.42			2.07963	679.225
1.73541	1185.93			2.08075	678.309
1.73614	1184.76			2.08187	685.224
1.73687	1183.58			2.08299	694.927
1.7376	1182.4			2.08411	696.038
1.73833	1181.23			2.08523	709.248
1.73906	1180.05			2.08634	711.895
1.73979	1179.27			2.08746	709.297
1.74052	1178.76			2.08858	710.282
1.74125	1178.25			2.0897	717.82
1.74198	1177.74			2.09082	715.167
1.74271	1177.23			2.09194	726.87
1.74344	1185.08			2.09305	736.393
1.74417	1200.38			2.09417	736.615
1.7449	1209.38			2.09529	736.654
1.74563	1213.23			2.09641	743.506
1.74636	1217.08			2.09753	745.98
1.7471	1234.59			2.09865	745.92
1.74783	1234.53			2.09976	765.352
1.74856	1234.47			2.10088	749.633
1.74929	1234.4			2.102	764.284
1.75002	1234.34			2.10312	771.159
1.75075	1248.08			2.10424	761.031
1.75148	1264.51			2.10536	776.643
1.75221	1280.95			2.10647	778.033
1.75294	1294.13			2.10759	784.558
1.75367	1295.23			2.10871	784.216
1.7544	1251.75			2.10983	790.01
1.75513	1267.34			2.11095	803.599
1.75586	1288.88			2.11207	793.478
1.75659	1310.42			2.11318	797.652
1.75732	1312.1			2.1143	802.08
1.75805	1309.72			2.11542	817.086
1.75878	1307.34			2.11654	806.151
1.75951	1304.97			2.11766	819.288
1.76024	1302.59			2.11878	816.689
1.76097	1300.21			2.11989	819.428
1.76171	1297.84			2.12101	822.408
1.76244	1295.46			2.12213	826.874
1.76317	1293.08			2.12325	832.561
1.7639	1290.71			2.12437	832.197
1.76463	1313.72			2.12549	837.076
1.76536	1373.93			2.1266	845.091
1.76609	1314.91			2.12772	853.413
1.76682	1303.17			2.12884	860.951
1.76755	1322.49			2.12996	858.608
1.76828	1341.81			2.13108	867.667
1.76901	1361.14			2.1322	868.26
1.76974	1380.46			2.13331	860.901
1.77047	1399.78			2.13443	873.223
1.7712	1400.64			2.13555	880.631
1.77193	1386.02			2.13667	880.882
1.77266	1358.51			2.13779	879.966
1.77339	1363.62			2.13891	885.187
1.77412	1368.74			2.14002	888.425
1.77485	1373.86			2.14114	891.174
1.77558	1378.98			2.14226	892.446
1.77632	1384.1			2.14338	902.426
1.77705	1389.22			2.1445	909.042
1.77778	1401.95			2.14562	907.986
1.77851	1475.03			2.14673	914.93
1.77924	1441.95			2.14785	922.68
1.77997	1435.11			2.14897	927.72
1.7807	1412.58			2.15009	930.003
1.78143	1460.59			2.15121	928.621
1.78216	1481.13			2.15233	929.489
1.78289	1479.48			2.15344	939.044
1.78362	1477.83			2.15456	940.023
1.78435	1476.17			2.15568	933.226
1.78508	1474.52			2.1568	945.49
1.78581	1472.86			2.15792	947.073
1.78654	1471.21			2.15904	955.163
1.78727	1469.55			2.16015	952.065
1.788	1467.9			2.16127	944.265
1.78873	1466.24			2.16239	971.354
1.78946	1464.59			2.16351	970.766
1.79019	1462.93			2.16463	970.472
1.79093	1461.28			2.16575	975.502
1.79166	1459.62			2.16686	984.073
1.79239	1457.97			2.16798	984.002
1.79312	1462.3			2.1691	995.28
1.79385	1495.97			2.17022	987.719
1.79458	1527.18			2.17134	997.931
1.79531	1508.4			2.17246	992.139
1.79604	1526.8			2.17357	991.838
1.79677	1541.31			2.17469	997.67
1.7975	1555.82			2.17581	1016.03
1.79823	1570.32			2.17693	1020.06
1.79896	1575.6			2.17805	1020.06
1.79969	1564.56			2.17917	1024.96
1.80042	1553.52			2.18028	1022.57
1.80115	1553.57			2.1814	1028.42
1.80188	1570.63			2.18252	1021.72
1.80261	1587.24			2.18364	1027.85
1.80334	1579.19			2.18476	1032.36
1.80407	1571.15			2.18588	1032.97
1.8048	1563.1			2.18699	1035.06

## Sheet: Figure 2b
Electrolyte	Overpotential	Overpotential	Overpotential	Overpotential
	mV	mV	mV	mV
	100 mA cm-2	500 mA cm-2	1000 mA cm-2	1500 mA cm-2
1M KOH@Seawater	290.64	397.29	484.95	563.85
1M KOH@0.5M NaCl	307.37	406.95	474.3	533.72
1M KOH	290.64	397.29	484.95	563.85

## Sheet: Figure 2c
Faradaic Efficiency
Time	Faradaic efficiency	Faradaic efficiency
min	%	%
	Freshly activated	After 50h stability test
20	99.2	99.8
40	100.077	100.26
60	99.8	100.1
80	99.8	99.7

## Sheet: Figure 2d
Nyquist plot
Nickle foam		RuO2		RuMoNi
Simulated		Simulated		Simulated
Z'	Z''	Z'	Z''	Z'	Z''
0.239209	-0.00113516	0.32691	-0.12977	0.3088	-3.8e-05
0.241641	-0.00809463	0.33394	-0.15701	0.30954	-0.00146
0.245102	-0.0151579	0.34369	-0.18909	0.30996	-0.00253
0.248671	-0.0208612	0.35613	-0.23179	0.3106	-0.00408
0.252615	-0.0269299	0.37195	-0.27988	0.31129	-0.00519
0.256657	-0.0329164	0.39189	-0.34059	0.31196	-0.00649
0.260891	-0.0381498	0.42114	-0.41099	0.31271	-0.0086
0.265474	-0.0443896	0.45544	-0.49348	0.31382	-0.00996
0.26992	-0.0514683	0.50375	-0.59317	0.31503	-0.01149
0.27474	-0.0592648	0.56446	-0.70479	0.31641	-0.01347
0.279242	-0.0688814	0.64634	-0.83163	0.31811	-0.01556
0.285168	-0.0798424	0.7466	-0.97762	0.32038	-0.01785
0.290995	-0.0940131	0.89415	-1.1353	0.32277	-0.02021
0.297481	-0.110138	1.03403	-1.30465	0.32533	-0.02217
0.305508	-0.130281	1.22952	-1.46418	0.32927	-0.02525
0.315265	-0.154356	1.46203	-1.64127	0.33336	-0.02762
0.32617	-0.183618	1.71572	-1.80492	0.33743	-0.03007
0.340617	-0.217362	2.03565	-1.98024	0.34267	-0.03258
0.358549	-0.26008	2.35424	-2.09813	0.34786	-0.03431
0.377926	-0.307329	2.71051	-2.22194	0.35369	-0.03624
0.404506	-0.364909			0.35991	-0.03757
0.435766	-0.431576			0.36671	-0.03856
0.473664	-0.508483			0.37381	-0.03909
0.519879	-0.600307			0.38109	-0.03923
0.575173	-0.709698			0.38812	-0.03891
0.643993	-0.840064			0.39474	-0.03835
0.729509	-0.996907			0.40157	-0.03795
0.83614	-1.18695			0.40788	-0.03791
0.96812	-1.41673			0.41417	-0.03784
1.1336	-1.69493			0.42045	-0.03877
1.3389	-2.03377			0.42692	-0.04039
1.5932	-2.44822			0.43342	-0.04319
1.91009	-2.97053			0.44052	-0.04765
2.29372	-3.61308			0.44801	-0.05428
2.76457	-4.42917			0.45671	-0.06373
3.34393	-5.48515			0.46644	-0.07778
4.05705	-6.87913			0.47772	-0.09891
4.9643	-8.77788			0.49275	-0.13117
6.1174	-11.4302			0.51548	-0.17935
7.75578	-15.2159			0.55371	-0.24957
10.3209	-20.639			0.62244	-0.34567
14.7544	-28.2391			0.74415	-0.46156
22.6186	-38.1862			0.93987	-0.57049
36.1016	-49.7071			1.2001	-0.62354
57.0411	-60.3129			1.4727	-0.59252
84.103	-64.9062
113.424	-61.9883
141.373	-53.4235
164.429	-42.0281
183.698	-31.0962

## Sheet: Figure 2e
Tafel slop								Linear fit
Overpotential (mV)	log[j/mA cm-2]	Overpotential (mV)	log[j/mA cm-2]	Overpotential (mV)	log[j/mA cm-2]			`	log[j/mA cm-2]	Overpotential (mV)	log[j/mA cm-2]	Overpotential (mV)	log[j/mA cm-2]
RuMoNi		RuO2		Ni foam				RuMoNi		RuO2		Ni foam
-1.01269	0.02409	-0.19654	0.09443	0.5242	0.24186			-1.01269	0.02371	-0.19654	0.0879	0.5242	0.23707
0.12024	0.06913	0.51851	0.14204	1.07243	0.28389			-0.67541	0.03763	0.00967	0.10552	0.67527	0.25183
0.67888	0.09543	1.01787	0.18566	1.41155	0.32075			-0.33813	0.05156	0.21588	0.12315	0.82634	0.2666
1.36474	0.12017	1.65935	0.25411	1.67026	0.35101			-0.000847347	0.06548	0.42209	0.14078	0.97741	0.28136
2.02284	0.1498	1.39393	0.22281	1.88383	0.37306			0.33643	0.07941	0.6283	0.15841	1.12848	0.29613
								0.67372	0.09333	0.83451	0.17604	1.27955	0.3109
								1.011	0.10725	1.04072	0.19367	1.43062	0.32566
								1.34828	0.12118	1.24693	0.2113	1.58169	0.34043
								1.68556	0.1351	1.45314	0.22892	1.73276	0.3552
								2.02284	0.14903	1.65935	0.24655	1.88383	0.36996

## Sheet: Figure 2f
Tafel plot
	Δη/Δlog[j] (mv dec-1)	Current density (mA cm-2)	Δη/Δlog[j] (mv dec-1)	Current density (mA cm-2)
	RuMoNi		RuO2
1	31.8748	0.16196	87.0866	1.98358
2	40.3415	9.94275	190.367	37.6658
3	74.4641	7.44772	299.149	21.8405
4	111.877	11.3459	362.893	9.33322
5	160.34	28.3743	427.367	27.6413
6	263.521	40.9905	457.172	5.625
7	430.064	25.6042	565.399	55.6068

## Sheet: Figure 3a
Stability
Time	Potential	Time	Potential	Time	Potential	Time	Potential	Time	Potential	Time	Potential	Time	Potential	Time	Potential
h	V vs. RHE	h	V vs. RHE	h	V vs. RHE	h	V vs. RHE	h	V vs. RHE	h	V vs. RHE	h	V vs. RHE	h	V vs. RHE
0.00833	1.4786	503.897	1.59954	833.064	1.62189	1118.62	1.62056	1605.56	1.61256	2084.17	1.59743	2563.06	1.59555	2941.12	1.61592
0.01667	1.4967	503.906	1.60614	833.072	1.61579	1118.63	1.62676	1605.57	1.61506	2084.18	1.59993	2563.07	1.59655	2941.13	1.61792
0.025	1.5012	503.914	1.60884	833.081	1.60689	1118.64	1.64096	1605.58	1.61596	2084.19	1.60083	2563.08	1.59755	2941.14	1.61892
0.03333	1.5024	503.922	1.61054	833.089	1.60549	1118.64	1.63206	1605.59	1.61646	2084.2	1.60133	2563.09	1.59755	2941.14	1.61892
0.04167	1.5127	503.931	1.61164	833.097	1.60569	1118.65	1.63286	1605.6	1.61656	2084.21	1.60143	2563.1	1.59755	2941.15	1.61992
0.05	1.5158	503.939	1.61254	833.106	1.60409	1118.66	1.63336	1605.61	1.61686	2084.22	1.60173	2563.1	1.59755	2941.16	1.61992
0.05833	1.5159	503.947	1.61344	833.114	1.60429	1118.67	1.63466	1605.61	1.61696	2084.22	1.60183	2563.11	1.59755	2941.17	1.61992
0.06667	1.5176	503.956	1.61374	833.122	1.60449	1118.68	1.63516	1605.62	1.61716	2084.23	1.60203	2563.12	1.59755	2941.18	1.61992
0.075	1.5181	503.964	1.61444	833.131	1.60409	1118.69	1.63526	1605.63	1.61736	2084.24	1.60223	2563.13	1.59755	2941.18	1.62092
0.08333	1.5193	503.972	1.61484	833.139	1.60449	1118.69	1.63606	1605.64	1.61716	2084.25	1.60203	2563.14	1.59755	2941.19	1.62092
0.09167	1.5175	503.981	1.61504	833.147	1.60199	1118.7	1.63616	1605.65	1.61746	2084.26	1.60233	2563.15	1.59755	2941.2	1.61992
0.1	1.5201	503.989	1.61554	833.156	1.60199	1118.71	1.63686	1605.65	1.61756	2084.27	1.60243	2563.15	1.59755	2941.21	1.62092
0.10833	1.5187	503.997	1.61494	833.164	1.60219	1118.72	1.63706	1605.66	1.61766	2084.27	1.60253	2563.16	1.59755	2941.22	1.62092
0.11667	1.5198	504.006	1.61564	833.172	1.60239	1118.73	1.63656	1605.67	1.61776	2084.28	1.60263	2563.17	1.59755	2941.23	1.62092
0.125	1.5218	504.014	1.61614	833.181	1.60259	1118.74	1.63716	1605.68	1.61766	2084.29	1.60253	2563.18	1.59755	2941.24	1.62092
0.13333	1.5198	504.022	1.61624	833.189	1.60279	1118.74	1.63776	1605.69	1.61786	2084.3	1.60273	2563.19	1.59755	2941.24	1.62092
0.14167	1.522	504.031	1.61644	833.197	1.60309	1118.75	1.63786	1605.7	1.61776	2084.31	1.60263	2563.2	1.59755	2941.25	1.62092
0.15	1.5218	504.039	1.61664	833.206	1.60289	1118.76	1.63786	1605.7	1.61776	2084.32	1.60263	2563.2	1.59755	2941.26	1.62092
0.15833	1.5244	504.047	1.61674	833.214	1.60319	1118.77	1.63826	1605.71	1.61796	2084.32	1.60283	2563.21	1.59755	2941.27	1.62092
0.16667	1.5234	504.056	1.61684	833.222	1.60339	1118.78	1.63796	1605.72	1.61786	2084.33	1.60273	2563.22	1.59755	2941.28	1.62092
0.175	1.524	504.064	1.61714	833.231	1.60389	1118.79	1.63866	1605.73	1.61806	2084.34	1.60293	2563.23	1.59755	2941.28	1.62092
0.18333	1.5237	504.072	1.61724	833.239	1.60379	1118.79	1.63886	1605.74	1.61806	2084.35	1.60293	2563.24	1.59755	2941.29	1.62192
0.19167	1.5216	504.081	1.61744	833.247	1.60399	1118.8	1.63936	1605.75	1.61796	2084.36	1.60283	2563.25	1.59755	2941.3	1.62092
0.2	1.5244	504.089	1.61754	833.256	1.60429	1118.81	1.63936	1605.76	1.61806	2084.37	1.60293	2563.25	1.59755	2941.31	1.62092
0.20833	1.5268	504.097	1.61774	833.264	1.60439	1118.82	1.63946	1605.76	1.61806	2084.37	1.60293	2563.26	1.59755	2941.32	1.62092
0.21667	1.5257	504.106	1.61784	833.272	1.60459	1118.83	1.63956	1605.77	1.61816	2084.38	1.60303	2563.27	1.59755	2941.33	1.62192
0.225	1.5259	504.114	1.61794	833.281	1.60479	1118.84	1.63966	1605.78	1.61846	2084.39	1.60333	2563.28	1.59755	2941.34	1.62192
0.23333	1.5245	504.122	1.61794	833.289	1.60489	1118.84	1.63966	1605.79	1.61806	2084.4	1.60293	2563.29	1.59755	2941.34	1.62192
0.24167	1.5256	504.131	1.61824	833.297	1.60479	1118.85	1.63996	1605.8	1.61826	2084.41	1.60313	2563.3	1.59755	2941.35	1.62192
0.25	1.5239	504.139	1.61834	833.306	1.60519	1118.86	1.64006	1605.81	1.61826	2084.42	1.60313	2563.3	1.59755	2941.36	1.62192
0.25833	1.5269	504.147	1.61824	833.314	1.60489	1118.87	1.63966	1605.81	1.61816	2084.42	1.60303	2563.31	1.59755	2941.37	1.62192
0.26667	1.527	504.156	1.61814	833.322	1.60519	1118.88	1.63996	1605.82	1.61826	2084.43	1.60313	2563.32	1.59755	2941.38	1.62192
0.275	1.5271	504.164	1.61844	833.331	1.60529	1118.89	1.64006	1605.83	1.61826	2084.44	1.60313	2563.33	1.59755	2941.39	1.62192
0.28333	1.5284	504.172	1.61844	833.339	1.60569	1118.89	1.64006	1605.84	1.61816	2084.45	1.60303	2563.34	1.59755	2941.39	1.62192
0.29167	1.5261	504.181	1.61834	833.347	1.60539	1118.9	1.64056	1605.85	1.61816	2084.46	1.60303	2563.35	1.59755	2941.4	1.62192
0.3	1.5282	504.189	1.61854	833.356	1.60539	1118.91	1.64036	1605.86	1.61826	2084.47	1.60313	2563.35	1.59755	2941.41	1.62192
0.30833	1.5267	504.197	1.61844	833.364	1.60559	1118.92	1.64096	1605.86	1.61826	2084.47	1.60313	2563.36	1.59755	2941.42	1.62192
0.31667	1.5282	504.206	1.61864	833.372	1.60579	1118.93	1.64136	1605.87	1.61836	2084.48	1.60323	2563.37	1.59755	2941.43	1.62192
0.325	1.5241	504.214	1.61864	833.381	1.60599	1118.94	1.64076	1605.88	1.61826	2084.49	1.60313	2563.38	1.59755	2941.43	1.62292
0.33333	1.5282	504.222	1.61864	833.389	1.60599	1118.94	1.64096	1605.89	1.61826	2084.5	1.60313	2563.39	1.59755	2941.44	1.62292
0.34167	1.5261	504.231	1.61874	833.397	1.60579	1118.95	1.64116	1605.9	1.61836	2084.51	1.60323	2563.4	1.59755	2941.45	1.62292
0.35	1.5303	504.239	1.61884	833.406	1.60609	1118.96	1.64106	1605.9	1.61846	2084.52	1.60333	2563.4	1.59755	2941.46	1.62292
0.35833	1.5287	504.247	1.61894	833.414	1.60599	1118.97	1.64036	1605.91	1.61836	2084.52	1.60323	2563.41	1.59655	2941.47	1.62192
0.36667	1.5284	504.256	1.61904	833.422	1.60559	1118.98	1.64096	1605.92	1.61826	2084.53	1.60313	2563.42	1.59755	2941.48	1.62292
0.375	1.526	504.264	1.61914	833.431	1.60539	1118.99	1.64106	1605.93	1.61816	2084.54	1.60303	2563.43	1.59755	2941.49	1.62292
0.38333	1.5312	504.272	1.61944	833.439	1.60599	1118.99	1.64116	1605.94	1.61816	2084.55	1.60303	2563.44	1.59755	2941.49	1.62292
0.39167	1.5277	504.281	1.61924	833.447	1.60579	1119	1.64116	1605.95	1.61836	2084.56	1.60323	2563.45	1.59755	2941.5	1.62292
0.4	1.5285	504.289	1.61924	833.456	1.60589	1119.01	1.64126	1605.95	1.61846	2084.57	1.60333	2563.45	1.59655	2941.51	1.62292
0.40833	1.5287	504.297	1.61954	833.464	1.60599	1119.02	1.64116	1605.96	1.61836	2084.57	1.60323	2563.46	1.59755	2941.52	1.62292
0.41667	1.5296	504.306	1.61964	833.472	1.60579	1119.03	1.64136	1605.97	1.61836	2084.58	1.60323	2563.47	1.59655	2941.53	1.62292
0.425	1.53	504.314	1.61954	833.481	1.60609	1119.04	1.64156	1605.98	1.61856	2084.59	1.60343	2563.48	1.59755	2941.53	1.62292
0.43333	1.5299	504.322	1.61954	833.489	1.60629	1119.04	1.64126	1605.99	1.61856	2084.6	1.60343	2563.49	1.59655	2941.54	1.62292
0.44167	1.5268	504.331	1.61954	833.497	1.60649	1119.05	1.64156	1606	1.61826	2084.61	1.60313	2563.5	1.59655	2941.55	1.62292
0.45	1.5285	504.339	1.61954	833.506	1.60639	1119.06	1.64146	1606.01	1.61856	2084.62	1.60343	2563.5	1.59655	2941.56	1.62292
0.45833	1.5294	504.347	1.61954	833.514	1.60639	1119.07	1.64186	1606.01	1.61856	2084.62	1.60343	2563.51	1.59655	2941.57	1.62292
0.46667	1.5303	504.356	1.61954	833.522	1.60639	1119.08	1.64166	1606.02	1.61836	2084.63	1.60323	2563.52	1.59655	2941.58	1.62292
0.475	1.529	504.364	1.61974	833.531	1.60669	1119.09	1.64176	1606.03	1.61846	2084.64	1.60333	2563.53	1.59655	2941.59	1.62392
0.48333	1.5319	504.372	1.61974	833.539	1.60659	1119.09	1.64166	1606.04	1.61846	2084.65	1.60333	2563.54	1.59655	2941.59	1.62392
0.49167	1.5297	504.381	1.61964	833.547	1.60679	1119.1	1.64166	1606.05	1.61856	2084.66	1.60343	2563.55	1.59655	2941.6	1.62392
0.5	1.5315	504.389	1.61994	833.556	1.60669	1119.11	1.64196	1606.06	1.61866	2084.67	1.60353	2563.55	1.59655	2941.61	1.62392
0.50833	1.532	504.397	1.61994	833.564	1.60699	1119.12	1.64186	1606.06	1.61856	2084.67	1.60343	2563.56	1.59655	2941.62	1.62392
0.51667	1.5308	504.406	1.62004	833.572	1.60679	1119.13	1.64186	1606.07	1.61836	2084.68	1.60323	2563.57	1.59655	2941.63	1.62392
0.525	1.5288	504.414	1.62004	833.581	1.60669	1119.14	1.64196	1606.08	1.61846	2084.69	1.60333	2563.58	1.59655	2941.64	1.62392
0.53333	1.5321	504.422	1.61984	833.589	1.60699	1119.14	1.64196	1606.09	1.61836	2084.7	1.60323	2563.59	1.59655	2941.64	1.62392
0.54167	1.5335	504.431	1.61994	833.597	1.60689	1119.15	1.64236	1606.1	1.61856	2084.71	1.60343	2563.6	1.59655	2941.65	1.62392
0.55	1.5342	504.439	1.62024	833.606	1.60699	1119.16	1.64196	1606.11	1.61846	2084.72	1.60333	2563.6	1.59755	2941.66	1.62392
0.55833	1.5304	504.447	1.62024	833.614	1.60699	1119.17	1.64186	1606.11	1.61846	2084.72	1.60333	2563.61	1.59655	2941.67	1.62392
0.56667	1.5317	504.456	1.62024	833.622	1.60709	1119.18	1.64226	1606.12	1.61856	2084.73	1.60343	2563.62	1.59655	2941.68	1.62392
0.575	1.5329	504.464	1.62024	833.631	1.60739	1119.19	1.64226	1606.13	1.61846	2084.74	1.60333	2563.63	1.59655	2941.68	1.62392
0.58333	1.532	504.472	1.62034	833.639	1.60709	1119.19	1.64226	1606.14	1.61836	2084.75	1.60323	2563.64	1.59655	2941.69	1.62392
0.59167	1.5319	504.481	1.62054	833.647	1.60739	1119.2	1.64196	1606.15	1.61836	2084.76	1.60323	2563.65	1.59655	2941.7	1.62392
0.6	1.5333	504.489	1.62044	833.656	1.60729	1119.21	1.64146	1606.15	1.61866	2084.77	1.60353	2563.65	1.59655	2941.71	1.62392
0.60833	1.5329	504.497	1.62064	833.664	1.60749	1119.22	1.64166	1606.16	1.61846	2084.77	1.60333	2563.66	1.59655	2941.72	1.62392
0.61667	1.5319	504.506	1.62044	833.672	1.60749	1119.23	1.64206	1606.17	1.61846	2084.78	1.60333	2563.67	1.59655	2941.73	1.62392
0.625	1.5326	504.514	1.62054	833.681	1.60769	1119.24	1.64196	1606.18	1.61846	2084.79	1.60333	2563.68	1.59655	2941.74	1.62492
0.63333	1.5336	504.522	1.62064	833.689	1.60779	1119.24	1.64166	1606.19	1.61846	2084.8	1.60333	2563.69	1.59655	2941.74	1.62392
0.64167	1.5316	504.531	1.62074	833.697	1.60749	1119.25	1.64206	1606.2	1.61856	2084.81	1.60343	2563.7	1.59655	2941.75	1.62392
0.65	1.5312	504.539	1.62054	833.706	1.60769	1119.26	1.64226	1606.2	1.61856	2084.82	1.60343	2563.7	1.59555	2941.76	1.62492
0.65833	1.5338	504.547	1.62084	833.714	1.60769	1119.27	1.64176	1606.21	1.61826	2084.82	1.60313	2563.71	1.59555	2941.77	1.62392
0.66667	1.5338	504.556	1.62094	833.722	1.60769	1119.28	1.64186	1606.22	1.61836	2084.83	1.60323	2563.72	1.59555	2941.78	1.62492
0.675	1.5327	504.564	1.62064	833.731	1.60779	1119.29	1.64236	1606.23	1.61836	2084.84	1.60323	2563.73	1.59655	2941.78	1.62392
0.68333	1.5333	504.572	1.62064	833.739	1.60769	1119.29	1.64306	1606.24	1.61866	2084.85	1.60353	2563.74	1.59655	2941.79	1.62492
0.69167	1.5348	504.581	1.62094	833.747	1.60779	1119.3	1.64286	1606.25	1.61856	2084.86	1.60343	2563.75	1.59655	2941.8	1.62492
0.7	1.5353	504.589	1.62094	833.756	1.60779	1119.31	1.64276	1606.26	1.61866	2084.87	1.60353	2563.75	1.59555	2941.81	1.62492
0.70833	1.533	504.597	1.62084	833.764	1.60789	1119.32	1.64256	1606.26	1.61846	2084.87	1.60333	2563.76	1.59555	2941.82	1.62492
0.71667	1.5333	504.606	1.62104	833.772	1.60789	1119.33	1.64266	1606.27	1.61856	2084.88	1.60343	2563.77	1.59555	2941.83	1.62492
0.725	1.5346	504.614	1.62094	833.781	1.60809	1119.34	1.64296	1606.28	1.61866	2084.89	1.60353	2563.78	1.59555	2941.84	1.62492
0.73333	1.5346	504.622	1.62094	833.789	1.60799	1119.34	1.64296	1606.29	1.61856	2084.9	1.60343	2563.79	1.59555	2941.84	1.62492
0.74167	1.5343	504.631	1.62094	833.797	1.60789	1119.35	1.64286	1606.3	1.61846	2084.91	1.60333	2563.8	1.59555	2941.85	1.62492
0.75	1.534	504.639	1.62104	833.806	1.60799	1119.36	1.64306	1606.31	1.61856	2084.92	1.60343	2563.8	1.59555	2941.86	1.62492
0.75833	1.534	504.647	1.62104	833.814	1.60829	1119.37	1.64306	1606.31	1.61856	2084.92	1.60343	2563.81	1.59655	2941.87	1.62492
0.76667	1.5344	504.656	1.62104	833.822	1.60829	1119.38	1.64266	1606.32	1.61876	2084.93	1.60363	2563.82	1.59555	2941.88	1.62492
0.775	1.5356	504.664	1.62114	833.831	1.60839	1119.39	1.64316	1606.33	1.61856	2084.94	1.60343	2563.83	1.59555	2941.89	1.62492
0.78333	1.5355	504.672	1.62114	833.839	1.60859	1119.39	1.64336	1606.34	1.61876	2084.95	1.60363	2563.84	1.59555	2941.89	1.62492
0.79167	1.5371	504.681	1.62114	833.847	1.60849	1119.4	1.64356	1606.35	1.61866	2084.96	1.60353	2563.85	1.59555	2941.9	1.62492
0.8	1.5346	504.689	1.62124	833.856	1.60869	1119.41	1.64326	1606.36	1.61866	2084.97	1.60353	2563.85	1.59555	2941.91	1.62492
0.80833	1.5343	504.697	1.62144	833.864	1.60849	1119.42	1.64336	1606.36	1.61846	2084.97	1.60333	2563.86	1.59555	2941.92	1.62492
0.81667	1.5361	504.706	1.62144	833.872	1.60859	1119.43	1.64326	1606.37	1.61856	2084.98	1.60343	2563.87	1.59555	2941.93	1.62492
0.825	1.5343	504.714	1.62144	833.881	1.60889	1119.44	1.64326	1606.38	1.61836	2084.99	1.60323	2563.88	1.59555	2941.93	1.62492
0.83333	1.5361	504.722	1.62174	833.889	1.60859	1119.44	1.64316	1606.39	1.61866	2085	1.60353	2563.89	1.59555	2941.94	1.62492
0.84167	1.5371	504.731	1.62164	833.897	1.60879	1119.45	1.64286	1606.4	1.61856	2085.01	1.60343	2563.9	1.59555	2941.95	1.62492
0.85	1.5357	504.739	1.62174	833.906	1.60899	1119.46	1.64336	1606.4	1.61846	2085.02	1.60333	2563.9	1.59555	2941.96	1.62492
0.85833	1.537	504.747	1.62174	833.914	1.60889	1119.47	1.64286	1606.41	1.61856	2085.02	1.60343	2563.91	1.59555	2941.97	1.62492
0.86667	1.5369	504.756	1.62174	833.922	1.60879	1119.48	1.64316	1606.42	1.61856	2085.03	1.60343	2563.92	1.59555	2941.98	1.62492
0.875	1.5371	504.764	1.62184	833.931	1.60909	1119.49	1.64316	1606.43	1.61866	2085.04	1.60353	2563.93	1.59555	2941.99	1.62492
0.88333	1.5371	504.772	1.62184	833.939	1.60909	1119.49	1.64336	1606.44	1.61856	2085.05	1.60343	2563.94	1.59555	2941.99	1.62492
0.89167	1.5357	504.781	1.62184	833.947	1.60939	1119.5	1.64306	1606.45	1.61856	2085.06	1.60343	2563.95	1.59555	2942	1.62492
0.9	1.5366	504.789	1.62184	833.956	1.60919	1119.51	1.64306	1606.45	1.61866	2085.07	1.60353	2563.95	1.59555	2942.01	1.62492
0.90833	1.5365	504.797	1.62204	833.964	1.60919	1119.52	1.64296	1606.46	1.61886	2085.07	1.60373	2563.96	1.59555	2942.02	1.62492
0.91667	1.5371	504.806	1.62194	833.972	1.60929	1119.53	1.64296	1606.47	1.61856	2085.08	1.60343	2563.97	1.59555	2942.03	1.62492
0.925	1.537	504.814	1.62194	833.981	1.60949	1119.54	1.64296	1606.48	1.61846	2085.09	1.60333	2563.98	1.59555	2942.03	1.62492
0.93333	1.5372	504.822	1.62184	833.989	1.60949	1119.54	1.64276	1606.49	1.61846	2085.1	1.60333	2563.99	1.59555	2942.04	1.62492
0.94167	1.537	504.831	1.62184	833.997	1.60949	1119.55	1.64366	1606.5	1.61866	2085.11	1.60353	2564	1.59555	2942.05	1.62492
0.95	1.5354	504.839	1.62184	834.006	1.60949	1119.56	1.64316	1606.51	1.61846	2085.12	1.60333	2564	1.59555	2942.06	1.62492
0.95833	1.5383	504.847	1.62194	834.014	1.60969	1119.57	1.64326	1606.51	1.61856	2085.12	1.60343	2564.01	1.59555	2942.07	1.62592
0.96667	1.5377	504.856	1.62174	834.022	1.60969	1119.58	1.64336	1606.52	1.61886	2085.13	1.60373	2564.02	1.59455	2942.08	1.62492
0.975	1.5371	504.864	1.62184	834.031	1.60989	1119.59	1.64296	1606.53	1.61866	2085.14	1.60353	2564.03	1.59455	2942.09	1.62592
0.98333	1.5371	504.872	1.62184	834.039	1.60989	1119.59	1.64296	1606.54	1.61846	2085.15	1.60333	2564.04	1.59555	2942.09	1.62592
0.99167	1.5388	504.881	1.62194	834.047	1.60999	1119.6	1.64326	1606.55	1.61856	2085.16	1.60343	2564.05	1.59555	2942.1	1.62592
1	1.5387	504.889	1.62194	834.056	1.60979	1119.61	1.64346	1606.56	1.61866	2085.17	1.60353	2564.05	1.59555	2942.11	1.62592
1.00833	1.5389	504.897	1.62204	834.064	1.60979	1119.62	1.64346	1606.56	1.61876	2085.17	1.60363	2564.06	1.59555	2942.12	1.62592
1.01667	1.5385	504.906	1.62194	834.072	1.61009	1119.63	1.64326	1606.57	1.61866	2085.18	1.60353	2564.07	1.59555	2942.13	1.62592
1.025	1.5355	504.914	1.62204	834.081	1.60999	1119.64	1.64326	1606.58	1.61876	2085.19	1.60363	2564.08	1.59455	2942.14	1.62592
1.03333	1.5399	504.922	1.62214	834.089	1.61009	1119.64	1.64376	1606.59	1.61856	2085.2	1.60343	2564.09	1.59455	2942.14	1.62592
1.04167	1.5387	504.931	1.62214	834.097	1.61019	1119.65	1.64346	1606.6	1.61876	2085.21	1.60363	2564.1	1.59455	2942.15	1.62592
1.05	1.5381	504.939	1.62214	834.106	1.61019	1119.66	1.64346	1606.61	1.61856	2085.22	1.60343	2564.1	1.59455	2942.16	1.62592
1.05833	1.5386	504.947	1.62234	834.114	1.61009	1119.67	1.64356	1606.61	1.61886	2085.22	1.60373	2564.11	1.59455	2942.17	1.62592
1.06667	1.5383	504.956	1.62224	834.122	1.61009	1119.68	1.64366	1606.62	1.61866	2085.23	1.60353	2564.12	1.59555	2942.18	1.62592
1.075	1.5398	504.964	1.62234	834.131	1.61039	1119.69	1.64326	1606.63	1.61866	2085.24	1.60353	2564.13	1.59455	2942.18	1.62592
1.08333	1.5372	504.972	1.62244	834.139	1.61029	1119.69	1.64376	1606.64	1.61876	2085.25	1.60363	2564.14	1.59455	2942.19	1.62592
1.09167	1.5391	504.981	1.62234	834.147	1.61019	1119.7	1.64336	1606.65	1.61866	2085.26	1.60353	2564.15	1.59555	2942.2	1.62592
1.1	1.5363	504.989	1.62244	834.156	1.61009	1119.71	1.64326	1606.65	1.61896	2085.27	1.60383	2564.15	1.59455	2942.21	1.62592
1.10833	1.54	504.997	1.62244	834.164	1.61039	1119.72	1.64366	1606.66	1.61856	2085.27	1.60343	2564.16	1.59455	2942.22	1.62592
1.11667	1.5377	505.006	1.62254	834.172	1.61059	1119.73	1.64346	1606.67	1.61856	2085.28	1.60343	2564.17	1.59555	2942.23	1.62592
1.125	1.5383	505.014	1.62264	834.181	1.61069	1119.74	1.64336	1606.68	1.61876	2085.29	1.60363	2564.18	1.59455	2942.24	1.62592
1.13333	1.5394	505.022	1.62254	834.189	1.61089	1119.74	1.64366	1606.69	1.61876	2085.3	1.60363	2564.19	1.59455	2942.24	1.62592
1.14167	1.5383	505.031	1.62284	834.197	1.61059	1119.75	1.64356	1606.7	1.61876	2085.31	1.60363	2564.2	1.59455	2942.25	1.62592
1.15	1.5376	505.039	1.62264	834.206	1.61079	1119.76	1.64346	1606.7	1.61886	2085.32	1.60373	2564.2	1.59455	2942.26	1.62592
1.15833	1.5388	505.047	1.62274	834.214	1.61069	1119.77	1.64356	1606.71	1.61886	2085.32	1.60373	2564.21	1.59455	2942.27	1.62592
1.16667	1.5369	505.056	1.62284	834.222	1.61079	1119.78	1.64366	1606.72	1.61876	2085.33	1.60363	2564.22	1.59455	2942.28	1.62592
1.175	1.5373	505.064	1.62274	834.231	1.61059	1119.79	1.64346	1606.73	1.61876	2085.34	1.60363	2564.23	1.59455	2942.28	1.62592
1.18333	1.5401	505.072	1.62284	834.239	1.61069	1119.79	1.64346	1606.74	1.61866	2085.35	1.60353	2564.24	1.59455	2942.29	1.62592
1.19167	1.5403	505.081	1.62294	834.247	1.61069	1119.8	1.64326	1606.75	1.61886	2085.36	1.60373	2564.25	1.59455	2942.3	1.62592
1.2	1.5402	505.089	1.62284	834.256	1.61099	1119.81	1.64316	1606.76	1.61886	2085.37	1.60373	2564.25	1.59455	2942.31	1.62592
1.20833	1.541	505.097	1.62304	834.264	1.61099	1119.82	1.64356	1606.76	1.61886	2085.37	1.60373	2564.26	1.59455	2942.32	1.62592
1.21667	1.5412	505.106	1.62294	834.272	1.61079	1119.83	1.64366	1606.77	1.61886	2085.38	1.60373	2564.27	1.59455	2942.33	1.62592
1.225	1.5409	505.114	1.62314	834.281	1.61079	1119.84	1.64306	1606.78	1.61876	2085.39	1.60363	2564.28	1.59455	2942.34	1.62592
1.23333	1.5408	505.122	1.62304	834.289	1.61119	1119.84	1.64306	1606.79	1.61886	2085.4	1.60373	2564.29	1.59555	2942.34	1.62592
1.24167	1.5409	505.131	1.62324	834.297	1.61119	1119.85	1.64336	1606.8	1.61866	2085.41	1.60353	2564.3	1.59455	2942.35	1.62692
1.25	1.5402	505.139	1.62324	834.306	1.61099	1119.86	1.64346	1606.81	1.61866	2085.42	1.60353	2564.3	1.59455	2942.36	1.62592
1.25833	1.5415	505.147	1.62324	834.314	1.61109	1119.87	1.64316	1606.81	1.61886	2085.42	1.60373	2564.31	1.59455	2942.37	1.62592
1.26667	1.5398	505.156	1.62324	834.322	1.61139	1119.88	1.64346	1606.82	1.61876	2085.43	1.60363	2564.32	1.59455	2942.38	1.62592
1.275	1.5399	505.164	1.62324	834.331	1.61109	1119.89	1.64356	1606.83	1.61866	2085.44	1.60353	2564.33	1.59455	2942.39	1.62592
1.28333	1.5417	505.172	1.62324	834.339	1.61119	1119.89	1.64376	1606.84	1.61856	2085.45	1.60343	2564.34	1.59455	2942.39	1.62692
1.29167	1.5404	505.181	1.62324	834.347	1.61109	1119.9	1.64306	1606.85	1.61886	2085.46	1.60373	2564.35	1.59455	2942.4	1.62692
1.3	1.5391	505.189	1.62334	834.356	1.61129	1119.91	1.64346	1606.86	1.61866	2085.47	1.60353	2564.35	1.59455	2942.41	1.62592
1.30833	1.542	505.197	1.62324	834.364	1.61149	1119.92	1.64316	1606.86	1.61886	2085.47	1.60373	2564.36	1.59455	2942.42	1.62692
1.31667	1.5405	505.206	1.62344	834.372	1.61129	1119.93	1.64356	1606.87	1.61896	2085.48	1.60383	2564.37	1.59455	2942.43	1.62692
1.325	1.541	505.214	1.62344	834.381	1.61139	1119.94	1.64356	1606.88	1.61876	2085.49	1.60363	2564.38	1.59455	2942.43	1.62692
1.33333	1.5402	505.222	1.62344	834.389	1.61139	1119.94	1.64346	1606.89	1.61896	2085.5	1.60383	2564.39	1.59455	2942.44	1.62692
1.34167	1.5416	505.231	1.62354	834.397	1.61139	1119.95	1.64336	1606.9	1.61886	2085.51	1.60373	2564.4	1.59455	2942.45	1.62692
1.35	1.5407	505.239	1.62344	834.406	1.61169	1119.96	1.64326	1606.9	1.61876	2085.52	1.60363	2564.4	1.59455	2942.46	1.62692
1.35833	1.5414	505.247	1.62354	834.414	1.61179	1119.97	1.64306	1606.91	1.61896	2085.52	1.60383	2564.41	1.59455	2942.47	1.62592
1.36667	1.5386	505.256	1.62344	834.422	1.61189	1119.98	1.64386	1606.92	1.61876	2085.53	1.60363	2564.42	1.59455	2942.48	1.62692
1.375	1.5421	505.264	1.62354	834.431	1.61179	1119.99	1.64356	1606.93	1.61886	2085.54	1.60373	2564.43	1.59455	2942.49	1.62692
1.38333	1.5417	505.272	1.62364	834.439	1.61179	1119.99	1.64316	1606.94	1.61886	2085.55	1.60373	2564.44	1.59455	2942.49	1.62692
1.39167	1.5431	505.281	1.62364	834.447	1.61219	1120	1.64376	1606.95	1.61876	2085.56	1.60363	2564.45	1.59455	2942.5	1.62692
1.4	1.5414	505.289	1.62364	834.456	1.61209	1120.01	1.64366	1606.95	1.61876	2085.57	1.60363	2564.45	1.59455	2942.51	1.62592
1.40833	1.5409	505.297	1.62374	834.464	1.61199	1120.02	1.64356	1606.96	1.61896	2085.57	1.60383	2564.46	1.59455	2942.52	1.62692
1.41667	1.5431	505.306	1.62374	834.472	1.61189	1120.03	1.64326	1606.97	1.61886	2085.58	1.60373	2564.47	1.59455	2942.53	1.62692
1.425	1.5431	505.314	1.62374	834.481	1.61219	1120.04	1.64326	1606.98	1.61886	2085.59	1.60373	2564.48	1.59455	2942.53	1.62692
1.43333	1.5448	505.322	1.62384	834.489	1.61209	1120.04	1.64326	1606.99	1.61896	2085.6	1.60383	2564.49	1.59455	2942.54	1.62692
1.44167	1.5399	505.331	1.62384	834.497	1.61229	1120.05	1.64306	1607	1.61886	2085.61	1.60373	2564.5	1.59355	2942.55	1.62692
1.45	1.5433	505.339	1.62394	834.506	1.61219	1120.06	1.64346	1607.01	1.61906	2085.62	1.60393	2564.5	1.59355	2942.56	1.62592
1.45833	1.5423	505.347	1.62384	834.514	1.61229	1120.07	1.64276	1607.01	1.61876	2085.62	1.60363	2564.51	1.59455	2942.57	1.62692
1.46667	1.5389	505.356	1.62394	834.522	1.61229	1120.08	1.64326	1607.02	1.61896	2085.63	1.60383	2564.52	1.59455	2942.58	1.62692
1.475	1.5424	505.364	1.62414	834.531	1.61239	1120.09	1.64326	1607.03	1.61886	2085.64	1.60373	2564.53	1.59455	2942.59	1.62692
1.48333	1.5417	505.372	1.62394	834.539	1.61229	1120.09	1.64276	1607.04	1.61896	2085.65	1.60383	2564.54	1.59455	2942.59	1.62692
1.49167	1.5425	505.381	1.62414	834.547	1.61239	1120.1	1.64336	1607.05	1.61926	2085.66	1.60413	2564.55	1.59355	2942.6	1.62692
1.5	1.5428	505.389	1.62414	834.556	1.61239	1120.11	1.64306	1607.06	1.61906	2085.67	1.60393	2564.55	1.59355	2942.61	1.62692
1.50833	1.5429	505.397	1.62404	834.564	1.61269	1120.12	1.64296	1607.06	1.61906	2085.67	1.60393	2564.56	1.59355	2942.62	1.62692
1.51667	1.542	505.406	1.62404	834.572	1.61269	1120.13	1.64326	1607.07	1.61896	2085.68	1.60383	2564.57	1.59355	2942.63	1.62692
1.525	1.5426	505.414	1.62424	834.581	1.61269	1120.14	1.64286	1607.08	1.61906	2085.69	1.60393	2564.58	1.59355	2942.64	1.62692
1.53333	1.5441	505.422	1.62434	834.589	1.61269	1120.14	1.64306	1607.09	1.61886	2085.7	1.60373	2564.59	1.59355	2942.64	1.62692
1.54167	1.5411	505.431	1.62424	834.597	1.61249	1120.15	1.64316	1607.1	1.61886	2085.71	1.60373	2564.6	1.59355	2942.65	1.62692
1.55	1.5437	505.439	1.62444	834.606	1.61259	1120.16	1.64346	1607.11	1.61906	2085.72	1.60393	2564.6	1.59355	2942.66	1.62692
1.55833	1.5451	505.447	1.62454	834.614	1.61259	1120.17	1.64336	1607.11	1.61886	2085.72	1.60373	2564.61	1.59455	2942.67	1.62692
1.56667	1.5458	505.456	1.62444	834.622	1.61289	1120.18	1.64366	1607.12	1.61896	2085.73	1.60383	2564.62	1.59355	2942.68	1.62692
1.575	1.544	505.464	1.62444	834.631	1.61259	1120.19	1.64306	1607.13	1.61896	2085.74	1.60383	2564.63	1.59355	2942.68	1.62692
1.58333	1.5439	505.472	1.62454	834.639	1.61269	1120.19	1.64326	1607.14	1.61876	2085.75	1.60363	2564.64	1.59355	2942.69	1.62692
1.59167	1.5442	505.481	1.62464	834.647	1.61279	1120.2	1.64326	1607.15	1.61876	2085.76	1.60363	2564.65	1.59355	2942.7	1.62692
1.6	1.5456	505.489	1.62474	834.656	1.61249	1120.21	1.64326	1607.15	1.61916	2085.77	1.60403	2564.65	1.59355	2942.71	1.62692
1.60833	1.5463	505.497	1.62464	834.664	1.61279	1120.22	1.64366	1607.16	1.61886	2085.77	1.60373	2564.66	1.59355	2942.72	1.62692
1.61667	1.5459	505.506	1.62474	834.672	1.61269	1120.23	1.64396	1607.17	1.61876	2085.78	1.60363	2564.67	1.59355	2942.73	1.62692
1.625	1.5455	505.514	1.62484	834.681	1.61279	1120.24	1.64386	1607.18	1.61896	2085.79	1.60383	2564.68	1.59455	2942.74	1.62692
1.63333	1.5463	505.522	1.62504	834.689	1.61259	1120.24	1.64366	1607.19	1.61886	2085.8	1.60373	2564.69	1.59355	2942.74	1.62692
1.64167	1.546	505.531	1.62504	834.697	1.61289	1120.25	1.64366	1607.2	1.61896	2085.81	1.60383	2564.7	1.59355	2942.75	1.62692
1.65	1.5459	505.539	1.62514	834.706	1.61299	1120.26	1.64356	1607.2	1.61876	2085.82	1.60363	2564.7	1.59355	2942.76	1.62692
1.65833	1.5462	505.547	1.62494	834.714	1.61279	1120.27	1.64406	1607.21	1.61906	2085.82	1.60393	2564.71	1.59355	2942.77	1.62692
1.66667	1.5472	505.556	1.62504	834.722	1.61289	1120.28	1.64386	1607.22	1.61896	2085.83	1.60383	2564.72	1.59355	2942.78	1.62792
1.675	1.5466	505.564	1.62514	834.731	1.61279	1120.29	1.64406	1607.23	1.61886	2085.84	1.60373	2564.73	1.59355	2942.78	1.62692
1.68333	1.5434	505.572	1.62504	834.739	1.61299	1120.29	1.64416	1607.24	1.61906	2085.85	1.60393	2564.74	1.59355	2942.79	1.62692
1.69167	1.5462	505.581	1.62514	834.747	1.61289	1120.3	1.64416	1607.25	1.61906	2085.86	1.60393	2564.75	1.59355	2942.8	1.62692
1.7	1.5452	505.589	1.62514	834.756	1.61339	1120.31	1.64376	1607.26	1.61916	2085.87	1.60403	2564.75	1.59355	2942.81	1.62792
1.70833	1.545	505.597	1.62514	834.764	1.61309	1120.32	1.64416	1607.26	1.61886	2085.87	1.60373	2564.76	1.59355	2942.82	1.62792
1.71667	1.5448	505.606	1.62524	834.772	1.61299	1120.33	1.64416	1607.27	1.61906	2085.88	1.60393	2564.77	1.59355	2942.83	1.62792
1.725	1.5454	505.614	1.62534	834.781	1.61299	1120.34	1.64406	1607.28	1.61916	2085.89	1.60403	2564.78	1.59355	2942.84	1.62792
1.73333	1.5458	505.622	1.62514	834.789	1.61299	1120.34	1.64426	1607.29	1.61896	2085.9	1.60383	2564.79	1.59355	2942.84	1.62792
1.74167	1.5459	505.631	1.62524	834.797	1.61309	1120.35	1.64396	1607.3	1.61896	2085.91	1.60383	2564.8	1.59355	2942.85	1.62692
1.75	1.5451	505.639	1.62534	834.806	1.61319	1120.36	1.64416	1607.31	1.61886	2085.92	1.60373	2564.8	1.59355	2942.86	1.62692
1.75833	1.5454	505.647	1.62534	834.814	1.61319	1120.37	1.64416	1607.31	1.61906	2085.92	1.60393	2564.81	1.59355	2942.87	1.62692
1.76667	1.546	505.656	1.62534	834.822	1.61289	1120.38	1.64376	1607.32	1.61926	2085.93	1.60413	2564.82	1.59355	2942.88	1.62692
1.775	1.5472	505.664	1.62544	834.831	1.61299	1120.39	1.64416	1607.33	1.61916	2085.94	1.60403	2564.83	1.59355	2942.89	1.62792
1.78333	1.5468	505.672	1.62534	834.839	1.61319	1120.39	1.64416	1607.34	1.61896	2085.95	1.60383	2564.84	1.59355	2942.89	1.62792
1.79167	1.5483	505.681	1.62544	834.847	1.61319	1120.4	1.64446	1607.35	1.61916	2085.96	1.60403	2564.85	1.59355	2942.9	1.62692
1.8	1.548	505.689	1.62504	834.856	1.61309	1120.41	1.64426	1607.36	1.61906	2085.97	1.60393	2564.85	1.59355	2942.91	1.62792
1.80833	1.5445	505.697	1.62514	834.864	1.61319	1120.42	1.64466	1607.36	1.61896	2085.97	1.60383	2564.86	1.59355	2942.92	1.62792
1.81667	1.5468	505.706	1.62514	834.872	1.61339	1120.43	1.64466	1607.37	1.61916	2085.98	1.60403	2564.87	1.59355	2942.93	1.62692
1.825	1.5479	505.714	1.62514	834.881	1.61339	1120.44	1.64486	1607.38	1.61906	2085.99	1.60393	2564.88	1.59255	2942.93	1.62792
1.83333	1.5468	505.722	1.62514	834.889	1.61369	1120.44	1.64496	1607.39	1.61906	2086	1.60393	2564.89	1.59355	2942.94	1.62792
1.84167	1.5455	505.731	1.62504	834.897	1.61329	1120.45	1.64476	1607.4	1.61906	2086.01	1.60393	2564.9	1.59355	2942.95	1.62792
1.85	1.5492	505.739	1.62524	834.906	1.61339	1120.46	1.64516	1607.4	1.61906	2086.02	1.60393	2564.9	1.59255	2942.96	1.62792
1.85833	1.55	505.747	1.62514	834.914	1.61329	1120.47	1.64506	1607.41	1.61906	2086.02	1.60393	2564.91	1.59255	2942.97	1.62792
1.86667	1.5491	505.756	1.62524	834.922	1.61319	1120.48	1.64486	1607.42	1.61906	2086.03	1.60393	2564.92	1.59255	2942.98	1.62692
1.875	1.5486	505.764	1.62524	834.931	1.61339	1120.49	1.64516	1607.43	1.61896	2086.04	1.60383	2564.93	1.59255	2942.99	1.62792
1.88333	1.5471	505.772	1.62514	834.939	1.61339	1120.49	1.64466	1607.44	1.61886	2086.05	1.60373	2564.94	1.59255	2942.99	1.62792
1.89167	1.5491	505.781	1.62524	834.947	1.61339	1120.5	1.64456	1607.45	1.61896	2086.06	1.60383	2564.95	1.59355	2943	1.62792
1.9	1.5499	505.789	1.62524	834.956	1.61339	1120.51	1.64466	1607.45	1.61896	2086.07	1.60383	2564.95	1.59255	2943.01	1.62792
1.90833	1.545	505.797	1.62514	834.964	1.61329	1120.52	1.64496	1607.46	1.61896	2086.07	1.60383	2564.96	1.59255	2943.02	1.62792
1.91667	1.5487	505.806	1.62514	834.972	1.61369	1120.53	1.64506	1607.47	1.61916	2086.08	1.60403	2564.97	1.59255	2943.03	1.62792
1.925	1.5486	505.814	1.62514	834.981	1.61359	1120.54	1.64516	1607.48	1.61926	2086.09	1.60413	2564.98	1.59255	2943.03	1.62792
1.93333	1.5487	505.822	1.62514	834.989	1.61379	1120.54	1.64516	1607.49	1.61876	2086.1	1.60363	2564.99	1.59255	2943.04	1.62792
1.94167	1.549	505.831	1.62524	834.997	1.61349	1120.55	1.64466	1607.5	1.61876	2086.11	1.60363	2565	1.59255	2943.05	1.62792
1.95	1.5496	505.839	1.62524	835.006	1.61359	1120.56	1.64486	1607.51	1.61916	2086.12	1.60403	2565	1.59255	2943.06	1.62792
1.95833	1.5491	505.847	1.62534	835.014	1.61369	1120.57	1.64486	1607.51	1.61886	2086.12	1.60373	2565.01	1.59255	2943.07	1.62792
1.96667	1.5477	505.856	1.62554	835.022	1.61379	1120.58	1.64486	1607.52	1.61896	2086.13	1.60383	2565.02	1.59255	2943.08	1.62792
1.975	1.5483	505.864	1.62564	835.031	1.61389	1120.59	1.64506	1607.53	1.61896	2086.14	1.60383	2565.03	1.59255	2943.09	1.62792
1.98333	1.5483	505.872	1.62544	835.039	1.61389	1120.59	1.64536	1607.54	1.61886	2086.15	1.60373	2565.04	1.59255	2943.09	1.62792
1.99167	1.5485	505.881	1.62534	835.047	1.61369	1120.6	1.64566	1607.55	1.61886	2086.16	1.60373	2565.05	1.59255	2943.1	1.62792
2	1.5477	505.889	1.62534	835.056	1.61389	1120.61	1.64526	1607.56	1.61896	2086.17	1.60383	2565.05	1.59255	2943.11	1.62792
2.00833	1.5479	505.897	1.62544	835.064	1.61389	1120.62	1.64476	1607.56	1.61886	2086.17	1.60373	2565.06	1.59255	2943.12	1.62792
2.01667	1.5468	505.906	1.62534	835.072	1.61379	1120.63	1.64476	1607.57	1.61886	2086.18	1.60373	2565.07	1.59255	2943.13	1.62792
2.025	1.5484	505.914	1.62544	835.081	1.61399	1120.64	1.64496	1607.58	1.61886	2086.19	1.60373	2565.08	1.59255	2943.14	1.62792
2.03333	1.5492	505.922	1.62544	835.089	1.61409	1120.64	1.64516	1607.59	1.61886	2086.2	1.60373	2565.09	1.59255	2943.14	1.62792
2.04167	1.5486	505.931	1.62554	835.097	1.61419	1120.65	1.64476	1607.6	1.61886	2086.21	1.60373	2565.1	1.59255	2943.15	1.62792
2.05	1.5468	505.939	1.62544	835.106	1.61389	1120.66	1.64466	1607.61	1.61896	2086.22	1.60383	2565.1	1.59255	2943.16	1.62792
2.05833	1.5465	505.947	1.62554	835.114	1.61379	1120.67	1.64476	1607.61	1.61886	2086.22	1.60373	2565.11	1.59255	2943.17	1.62792
2.06667	1.5479	505.956	1.62534	835.122	1.61379	1120.68	1.64476	1607.62	1.61886	2086.23	1.60373	2565.12	1.59255	2943.18	1.62792
2.075	1.5505	505.964	1.62564	835.131	1.61389	1120.69	1.64496	1607.63	1.61906	2086.24	1.60393	2565.13	1.59255	2943.18	1.62892
2.08333	1.5463	505.972	1.62554	835.139	1.61399	1120.69	1.64496	1607.64	1.61896	2086.25	1.60383	2565.14	1.59255	2943.19	1.62792
2.09167	1.5486	505.981	1.62544	835.147	1.61419	1120.7	1.64486	1607.65	1.61906	2086.26	1.60393	2565.15	1.59255	2943.2	1.62792
2.1	1.5506	505.989	1.62564	835.156	1.61409	1120.71	1.64486	1607.65	1.61896	2086.27	1.60383	2565.15	1.59255	2943.21	1.62792
2.10833	1.5484	505.997	1.62574	835.164	1.61409	1120.72	1.64496	1607.66	1.61906	2086.27	1.60393	2565.16	1.59255	2943.22	1.62792
2.11667	1.5504	506.006	1.62554	835.172	1.61419	1120.73	1.64466	1607.67	1.61876	2086.28	1.60363	2565.17	1.59155	2943.23	1.62792
2.125	1.5501	506.014	1.62564	835.181	1.61409	1120.74	1.64506	1607.68	1.61906	2086.29	1.60393	2565.18	1.59255	2943.24	1.62792
2.13333	1.5504	506.022	1.62574	835.189	1.61409	1120.74	1.64496	1607.69	1.61886	2086.3	1.60373	2565.19	1.59255	2943.24	1.62792
2.14167	1.5499	506.031	1.62584	835.197	1.61409	1120.75	1.64516	1607.7	1.61876	2086.31	1.60363	2565.2	1.59155	2943.25	1.62792
2.15	1.5507	506.039	1.62564	835.206	1.61429	1120.76	1.64486	1607.7	1.61896	2086.32	1.60383	2565.2	1.59255	2943.26	1.62892
2.15833	1.551	506.047	1.62574	835.214	1.61429	1120.77	1.64556	1607.71	1.61896	2086.32	1.60383	2565.21	1.59255	2943.27	1.62892
2.16667	1.5505	506.056	1.62584	835.222	1.61429	1120.78	1.64506	1607.72	1.61886	2086.33	1.60373	2565.22	1.59155	2943.28	1.62792
2.175	1.5477	506.064	1.62574	835.231	1.61449	1120.79	1.64506	1607.73	1.61896	2086.34	1.60383	2565.23	1.59255	2943.28	1.62792
2.18333	1.5477	506.072	1.62564	835.239	1.61429	1120.79	1.64526	1607.74	1.61876	2086.35	1.60363	2565.24	1.59155	2943.29	1.62892
2.19167	1.5491	506.081	1.62564	835.247	1.61419	1120.8	1.64506	1607.75	1.61886	2086.36	1.60373	2565.25	1.59255	2943.3	1.62792
2.2	1.5494	506.089	1.62574	835.256	1.61459	1120.81	1.64476	1607.76	1.61886	2086.37	1.60373	2565.25	1.59155	2943.31	1.62792
2.20833	1.5492	506.097	1.62584	835.264	1.61449	1120.82	1.64476	1607.76	1.61906	2086.37	1.60393	2565.26	1.59255	2943.32	1.62792
2.21667	1.549	506.106	1.62584	835.272	1.61459	1120.83	1.64506	1607.77	1.61916	2086.38	1.60403	2565.27	1.59155	2943.33	1.62792
2.225	1.5491	506.114	1.62584	835.281	1.61439	1120.84	1.64476	1607.78	1.61906	2086.39	1.60393	2565.28	1.59255	2943.34	1.62792
2.23333	1.5529	506.122	1.62584	835.289	1.61449	1120.84	1.64426	1607.79	1.61886	2086.4	1.60373	2565.29	1.59255	2943.34	1.62792
2.24167	1.5535	506.131	1.62604	835.297	1.61459	1120.85	1.64486	1607.8	1.61906	2086.41	1.60393	2565.3	1.59155	2943.35	1.62792
2.25	1.5528	506.139	1.62584	835.306	1.61459	1120.86	1.64436	1607.81	1.61896	2086.42	1.60383	2565.3	1.59255	2943.36	1.62792
2.25833	1.5538	506.147	1.62564	835.314	1.61459	1120.87	1.64466	1607.81	1.61886	2086.42	1.60373	2565.31	1.59155	2943.37	1.62792
2.26667	1.5539	506.156	1.62584	835.322	1.61469	1120.88	1.64486	1607.82	1.61876	2086.43	1.60363	2565.32	1.59255	2943.38	1.62792
2.275	1.553	506.164	1.62574	835.331	1.61479	1120.89	1.64486	1607.83	1.61896	2086.44	1.60383	2565.33	1.59155	2943.39	1.62792
2.28333	1.5525	506.172	1.62574	835.339	1.61459	1120.89	1.64496	1607.84	1.61896	2086.45	1.60383	2565.34	1.59155	2943.39	1.62792
2.29167	1.5529	506.181	1.62594	835.347	1.61499	1120.9	1.64446	1607.85	1.61906	2086.46	1.60393	2565.35	1.59155	2943.4	1.62792
2.3	1.5525	506.189	1.62584	835.356	1.61509	1120.91	1.64476	1607.86	1.61916	2086.47	1.60403	2565.35	1.59155	2943.41	1.62892
2.30833	1.5541	506.197	1.62584	835.364	1.61479	1120.92	1.64496	1607.86	1.61906	2086.47	1.60393	2565.36	1.59255	2943.42	1.62892
2.31667	1.5548	506.206	1.62604	835.372	1.61499	1120.93	1.64476	1607.87	1.61886	2086.48	1.60373	2565.37	1.59155	2943.43	1.62792
2.325	1.5552	506.214	1.62574	835.381	1.61489	1120.94	1.64446	1607.88	1.61906	2086.49	1.60393	2565.38	1.59255	2943.43	1.62892
2.33333	1.5546	506.222	1.62584	835.389	1.61489	1120.94	1.64416	1607.89	1.61906	2086.5	1.60393	2565.39	1.59155	2943.44	1.62792
2.34167	1.554	506.231	1.62594	835.397	1.61489	1120.95	1.64456	1607.9	1.61906	2086.51	1.60393	2565.4	1.59255	2943.45	1.62792
2.35	1.5545	506.239	1.62594	835.406	1.61509	1120.96	1.64446	1607.9	1.61906	2086.52	1.60393	2565.4	1.59155	2943.46	1.62792
2.35833	1.5547	506.247	1.62594	835.414	1.61509	1120.97	1.64466	1607.91	1.61906	2086.52	1.60393	2565.41	1.59155	2943.47	1.62892
2.36667	1.5556	506.256	1.62604	835.422	1.61509	1120.98	1.64426	1607.92	1.61906	2086.53	1.60393	2565.42	1.59155	2943.48	1.62792
2.375	1.553	506.264	1.62594	835.431	1.61529	1120.99	1.64516	1607.93	1.61926	2086.54	1.60413	2565.43	1.59155	2943.49	1.62792
2.38333	1.5543	506.272	1.62614	835.439	1.61529	1120.99	1.64506	1607.94	1.61906	2086.55	1.60393	2565.44	1.59155	2943.49	1.62792
2.39167	1.5541	506.281	1.62614	835.447	1.61509	1121	1.64506	1607.95	1.61916	2086.56	1.60403	2565.45	1.59155	2943.5	1.62792
2.4	1.5565	506.289	1.62614	835.456	1.61529	1121.01	1.64506	1607.95	1.61906	2086.57	1.60393	2565.45	1.59155	2943.51	1.62792
2.40833	1.5528	506.297	1.62594	835.464	1.61549	1121.02	1.64486	1607.96	1.61906	2086.57	1.60393	2565.46	1.59255	2943.52	1.62792
2.41667	1.5545	506.306	1.62604	835.472	1.61569	1121.03	1.64466	1607.97	1.61906	2086.58	1.60393	2565.47	1.59155	2943.53	1.62792
2.425	1.5542	506.314	1.62594	835.481	1.61539	1121.04	1.64496	1607.98	1.61916	2086.59	1.60403	2565.48	1.59155	2943.53	1.62792
2.43333	1.5529	506.322	1.62584	835.489	1.61549	1121.04	1.64506	1607.99	1.61916	2086.6	1.60403	2565.49	1.59155	2943.54	1.62792
2.44167	1.5555	506.331	1.62584	835.497	1.61549	1121.05	1.64466	1608	1.61906	2086.61	1.60393	2565.5	1.59155	2943.55	1.62892
2.45	1.5519	506.339	1.62584	835.506	1.61539	1121.06	1.64466	1608.01	1.61916	2086.62	1.60403	2565.5	1.59155	2943.56	1.62792
2.45833	1.5542	506.347	1.62594	835.514	1.61539	1121.07	1.64476	1608.01	1.61906	2086.62	1.60393	2565.51	1.59155	2943.57	1.62892
2.46667	1.5544	506.356	1.62584	835.522	1.61549	1121.08	1.64466	1608.02	1.61916	2086.63	1.60403	2565.52	1.59155	2943.58	1.62792
2.475	1.5547	506.364	1.62594	835.531	1.61539	1121.09	1.64486	1608.03	1.61896	2086.64	1.60383	2565.53	1.59155	2943.59	1.62792
2.48333	1.5561	506.372	1.62574	835.539	1.61559	1121.09	1.64516	1608.04	1.61906	2086.65	1.60393	2565.54	1.59155	2943.59	1.62792
2.49167	1.553	506.381	1.62554	835.547	1.61549	1121.1	1.64486	1608.05	1.61896	2086.66	1.60383	2565.55	1.59155	2943.6	1.62792
2.5	1.5552	506.389	1.62574	835.556	1.61559	1121.11	1.64546	1608.06	1.61916	2086.67	1.60403	2565.55	1.59155	2943.61	1.62792
2.50833	1.5534	506.397	1.62594	835.564	1.61559	1121.12	1.64536	1608.06	1.61906	2086.67	1.60393	2565.56	1.59155	2943.62	1.62792
2.51667	1.5554	506.406	1.62584	835.572	1.61549	1121.13	1.64526	1608.07	1.61906	2086.68	1.60393	2565.57	1.59155	2943.63	1.62792
2.525	1.5557	506.414	1.62604	835.581	1.61559	1121.14	1.64526	1608.08	1.61896	2086.69	1.60383	2565.58	1.59155	2943.64	1.62792
2.53333	1.5562	506.422	1.62594	835.589	1.61549	1121.14	1.64496	1608.09	1.61916	2086.7	1.60403	2565.59	1.59155	2943.64	1.62792
2.54167	1.5519	506.431	1.62594	835.597	1.61559	1121.15	1.64486	1608.1	1.61916	2086.71	1.60403	2565.6	1.59155	2943.65	1.62792
2.55	1.5541	506.439	1.62604	835.606	1.61549	1121.16	1.64506	1608.11	1.61906	2086.72	1.60393	2565.6	1.59155	2943.66	1.62792
2.55833	1.5537	506.447	1.62594	835.614	1.61569	1121.17	1.64476	1608.11	1.61916	2086.72	1.60403	2565.61	1.59155	2943.67	1.62792
2.56667	1.5539	506.456	1.62594	835.622	1.61559	1121.18	1.64506	1608.12	1.61896	2086.73	1.60383	2565.62	1.59155	2943.68	1.62792
2.575	1.5558	506.464	1.62594	835.631	1.61559	1121.19	1.64556	1608.13	1.61926	2086.74	1.60413	2565.63	1.59155	2943.68	1.62792
2.58333	1.5546	506.472	1.62584	835.639	1.61579	1121.19	1.64466	1608.14	1.61906	2086.75	1.60393	2565.64	1.59155	2943.69	1.62792
2.59167	1.5539	506.481	1.62604	835.647	1.61579	1121.2	1.64486	1608.15	1.61906	2086.76	1.60393	2565.65	1.59155	2943.7	1.62792
2.6	1.5553	506.489	1.62584	835.656	1.61559	1121.21	1.64526	1608.15	1.61916	2086.77	1.60403	2565.65	1.59155	2943.71	1.62792
2.60833	1.5562	506.497	1.62584	835.664	1.61579	1121.22	1.64486	1608.16	1.61916	2086.77	1.60403	2565.66	1.59155	2943.72	1.62792
2.61667	1.5563	506.506	1.62624	835.672	1.61579	1121.23	1.64506	1608.17	1.61926	2086.78	1.60413	2565.67	1.59155	2943.73	1.62792
2.625	1.554	506.514	1.62584	835.681	1.61569	1121.24	1.64476	1608.18	1.61926	2086.79	1.60413	2565.68	1.59155	2943.74	1.62892
2.63333	1.5564	506.522	1.62594	835.689	1.61589	1121.24	1.64476	1608.19	1.61906	2086.8	1.60393	2565.69	1.59155	2943.74	1.62792
2.64167	1.5545	506.531	1.62604	835.697	1.61579	1121.25	1.64496	1608.2	1.61906	2086.81	1.60393	2565.7	1.59155	2943.75	1.62892
2.65	1.555	506.539	1.62594	835.706	1.61589	1121.26	1.64476	1608.2	1.61926	2086.82	1.60413	2565.7	1.59155	2943.76	1.62792
2.65833	1.5559	506.547	1.62594	835.714	1.61569	1121.27	1.64486	1608.21	1.61916	2086.82	1.60403	2565.71	1.59155	2943.77	1.62792
2.66667	1.5579	506.556	1.62594	835.722	1.61589	1121.28	1.64486	1608.22	1.61926	2086.83	1.60413	2565.72	1.59155	2943.78	1.62792
2.675	1.5568	506.564	1.62584	835.731	1.61579	1121.29	1.64496	1608.23	1.61916	2086.84	1.60403	2565.73	1.59155	2943.78	1.62892
2.68333	1.5569	506.572	1.62594	835.739	1.61579	1121.29	1.64486	1608.24	1.61916	2086.85	1.60403	2565.74	1.59155	2943.79	1.62792
2.69167	1.5539	506.581	1.62594	835.747	1.61589	1121.3	1.64526	1608.25	1.61916	2086.86	1.60403	2565.75	1.59155	2943.8	1.62792
2.7	1.5571	506.589	1.62594	835.756	1.61599	1121.31	1.64506	1608.26	1.61916	2086.87	1.60403	2565.75	1.59155	2943.81	1.62792
2.70833	1.5561	506.597	1.62584	835.764	1.61589	1121.32	1.64486	1608.26	1.61916	2086.87	1.60403	2565.76	1.59155	2943.82	1.62892
2.71667	1.5567	506.606	1.62604	835.772	1.61589	1121.33	1.64466	1608.27	1.61916	2086.88	1.60403	2565.77	1.59155	2943.83	1.62792
2.725	1.5557	506.614	1.62614	835.781	1.61599	1121.34	1.64516	1608.28	1.61926	2086.89	1.60413	2565.78	1.59155	2943.84	1.62792
2.73333	1.5559	506.622	1.62614	835.789	1.61599	1121.34	1.64516	1608.29	1.61906	2086.9	1.60393	2565.79	1.59155	2943.84	1.62892
2.74167	1.5571	506.631	1.62614	835.797	1.61599	1121.35	1.64516	1608.3	1.61916	2086.91	1.60403	2565.8	1.59155	2943.85	1.62892
2.75	1.5556	506.639	1.62594	835.806	1.61589	1121.36	1.64516	1608.31	1.61916	2086.92	1.60403	2565.8	1.59155	2943.86	1.62792
2.75833	1.5528	506.647	1.62604	835.814	1.61599	1121.37	1.64506	1608.31	1.61936	2086.92	1.60423	2565.81	1.59155	2943.87	1.62792
2.76667	1.556	506.656	1.62614	835.822	1.61619	1121.38	1.64516	1608.32	1.61906	2086.93	1.60393	2565.82	1.59155	2943.88	1.62792
2.775	1.556	506.664	1.62584	835.831	1.61599	1121.39	1.64506	1608.33	1.61906	2086.94	1.60393	2565.83	1.59155	2943.89	1.62792
2.78333	1.5559	506.672	1.62604	835.839	1.61619	1121.39	1.64506	1608.34	1.61926	2086.95	1.60413	2565.84	1.59155	2943.89	1.62792
2.79167	1.5569	506.681	1.62604	835.847	1.61629	1121.4	1.64506	1608.35	1.61926	2086.96	1.60413	2565.85	1.59055	2943.9	1.62892
2.8	1.5546	506.689	1.62604	835.856	1.61609	1121.41	1.64546	1608.36	1.61926	2086.97	1.60413	2565.85	1.59155	2943.91	1.62792
2.80833	1.5548	506.697	1.62604	835.864	1.61619	1121.42	1.64486	1608.36	1.61916	2086.97	1.60403	2565.86	1.59155	2943.92	1.62792
2.81667	1.5563	506.706	1.62604	835.872	1.61609	1121.43	1.64546	1608.37	1.61906	2086.98	1.60393	2565.87	1.59155	2943.93	1.62792
2.825	1.5563	506.714	1.62604	835.881	1.61599	1121.44	1.64506	1608.38	1.61916	2086.99	1.60403	2565.88	1.59155	2943.93	1.62892
2.83333	1.557	506.722	1.62604	835.889	1.61619	1121.44	1.64456	1608.39	1.61926	2087	1.60413	2565.89	1.59155	2943.94	1.62892
2.84167	1.5584	506.731	1.62604	835.897	1.61629	1121.45	1.64476	1608.4	1.61926	2087.01	1.60413	2565.9	1.59055	2943.95	1.62892
2.85	1.557	506.739	1.62604	835.906	1.61629	1121.46	1.64486	1608.4	1.61916	2087.02	1.60403	2565.9	1.59155	2943.96	1.62792
2.85833	1.5563	506.747	1.62614	835.914	1.61619	1121.47	1.64496	1608.41	1.61926	2087.02	1.60413	2565.91	1.59155	2943.97	1.62792
2.86667	1.5573	506.756	1.62634	835.922	1.61629	1121.48	1.64536	1608.42	1.61936	2087.03	1.60423	2565.92	1.59155	2943.98	1.62792
2.875	1.5576	506.764	1.62634	835.931	1.61649	1121.49	1.64506	1608.43	1.61926	2087.04	1.60413	2565.93	1.59155	2943.99	1.62892
2.88333	1.5574	506.772	1.62624	835.939	1.61629	1121.49	1.64526	1608.44	1.61926	2087.05	1.60413	2565.94	1.59155	2943.99	1.62892
2.89167	1.5553	506.781	1.62624	835.947	1.61639	1121.5	1.64486	1608.45	1.61926	2087.06	1.60413	2565.95	1.59155	2944	1.62892
2.9	1.5573	506.789	1.62634	835.956	1.61609	1121.51	1.64476	1608.45	1.61926	2087.07	1.60413	2565.95	1.59155	2944.01	1.62792
2.90833	1.5574	506.797	1.62624	835.964	1.61639	1121.52	1.64506	1608.46	1.61916	2087.07	1.60403	2565.96	1.59155	2944.02	1.62792
2.91667	1.5554	506.806	1.62614	835.972	1.61649	1121.53	1.64476	1608.47	1.61906	2087.08	1.60393	2565.97	1.59155	2944.03	1.62792
2.925	1.5555	506.814	1.62624	835.981	1.61629	1121.54	1.64556	1608.48	1.61916	2087.09	1.60403	2565.98	1.59155	2944.03	1.62792
2.93333	1.556	506.822	1.62614	835.989	1.61629	1121.54	1.64546	1608.49	1.61926	2087.1	1.60413	2565.99	1.59055	2944.04	1.62892
2.94167	1.5574	506.831	1.62614	835.997	1.61649	1121.55	1.64516	1608.5	1.61926	2087.11	1.60413	2566	1.59155	2944.05	1.62892
2.95	1.5562	506.839	1.62624	836.006	1.61649	1121.56	1.64526	1608.51	1.61936	2087.12	1.60423	2566	1.59155	2944.06	1.62892
2.95833	1.5561	506.847	1.62614	836.014	1.61649	1121.57	1.64516	1608.51	1.61926	2087.12	1.60413	2566.01	1.59155	2944.07	1.62892
2.96667	1.5541	506.856	1.62614	836.022	1.61639	1121.58	1.64526	1608.52	1.61936	2087.13	1.60423	2566.02	1.59155	2944.08	1.62892
2.975	1.5589	506.864	1.62604	836.031	1.61649	1121.59	1.64566	1608.53	1.61926	2087.14	1.60413	2566.03	1.59055	2944.09	1.62892
2.98333	1.5572	506.872	1.62624	836.039	1.61669	1121.59	1.64536	1608.54	1.61926	2087.15	1.60413	2566.04	1.59155	2944.09	1.62792
2.99167	1.5574	506.881	1.62614	836.047	1.61669	1121.6	1.64556	1608.55	1.61926	2087.16	1.60413	2566.05	1.59155	2944.1	1.62792
3	1.5575	506.889	1.62614	836.056	1.61669	1121.61	1.64526	1608.56	1.61916	2087.17	1.60403	2566.05	1.59055	2944.11	1.62892
3.00833	1.5575	506.897	1.62614	836.064	1.61679	1121.62	1.64566	1608.56	1.61926	2087.17	1.60413	2566.06	1.59155	2944.12	1.62792
3.01667	1.5553	506.906	1.62624	836.072	1.61639	1121.63	1.64536	1608.57	1.61916	2087.18	1.60403	2566.07	1.59055	2944.13	1.62792
3.025	1.5574	506.914	1.62644	836.081	1.61659	1121.64	1.64556	1608.58	1.61916	2087.19	1.60403	2566.08	1.59155	2944.14	1.62892
3.03333	1.5581	506.922	1.62644	836.089	1.61669	1121.64	1.64546	1608.59	1.61936	2087.2	1.60423	2566.09	1.59155	2944.14	1.62792
3.04167	1.557	506.931	1.62664	836.097	1.61659	1121.65	1.64566	1608.6	1.61916	2087.21	1.60403	2566.1	1.59055	2944.15	1.62792
3.05	1.5589	506.939	1.62644	836.106	1.61659	1121.66	1.64576	1608.61	1.61926	2087.22	1.60413	2566.1	1.59155	2944.16	1.62892
3.05833	1.5577	506.947	1.62644	836.114	1.61669	1121.67	1.64596	1608.61	1.61926	2087.22	1.60413	2566.11	1.59055	2944.17	1.62792
3.06667	1.5582	506.956	1.62634	836.122	1.61689	1121.68	1.64586	1608.62	1.61936	2087.23	1.60423	2566.12	1.59155	2944.18	1.62892
3.075	1.5556	506.964	1.62654	836.131	1.61669	1121.69	1.64576	1608.63	1.61916	2087.24	1.60403	2566.13	1.59155	2944.18	1.62892
3.08333	1.5585	506.972	1.62654	836.139	1.61689	1121.69	1.64596	1608.64	1.61916	2087.25	1.60403	2566.14	1.59055	2944.19	1.62892
3.09167	1.5578	506.981	1.62664	836.147	1.61679	1121.7	1.64626	1608.65	1.61936	2087.26	1.60423	2566.15	1.59155	2944.2	1.62892
3.1	1.5568	506.989	1.62654	836.156	1.61679	1121.71	1.64586	1608.65	1.61916	2087.27	1.60403	2566.15	1.59155	2944.21	1.62892
3.10833	1.5575	506.997	1.62654	836.164	1.61679	1121.72	1.64586	1608.66	1.61926	2087.27	1.60413	2566.16	1.59155	2944.22	1.62892
3.11667	1.5579	507.006	1.62674	836.172	1.61689	1121.73	1.64566	1608.67	1.61936	2087.28	1.60423	2566.17	1.59055	2944.23	1.62892
3.125	1.5582	507.014	1.62674	836.181	1.61689	1121.74	1.64616	1608.68	1.61936	2087.29	1.60423	2566.18	1.59055	2944.24	1.62892
3.13333	1.5559	507.022	1.62674	836.189	1.61689	1121.74	1.64606	1608.69	1.61926	2087.3	1.60413	2566.19	1.59055	2944.24	1.62892
3.14167	1.5578	507.031	1.62654	836.197	1.61679	1121.75	1.64636	1608.7	1.61916	2087.31	1.60403	2566.2	1.59055	2944.25	1.62892
3.15	1.5585	507.039	1.62664	836.206	1.61679	1121.76	1.64606	1608.7	1.61926	2087.32	1.60413	2566.2	1.59155	2944.26	1.62892
3.15833	1.5579	507.047	1.62654	836.214	1.61699	1121.77	1.64606	1608.71	1.61926	2087.32	1.60413	2566.21	1.59155	2944.27	1.62892
3.16667	1.5587	507.056	1.62674	836.222	1.61709	1121.78	1.64606	1608.72	1.61926	2087.33	1.60413	2566.22	1.59055	2944.28	1.62892
3.175	1.5581	507.064	1.62654	836.231	1.61719	1121.79	1.64616	1608.73	1.61926	2087.34	1.60413	2566.23	1.59055	2944.28	1.62792
3.18333	1.5573	507.072	1.62654	836.239	1.61699	1121.79	1.64606	1608.74	1.61916	2087.35	1.60403	2566.24	1.59055	2944.29	1.62892
3.19167	1.56	507.081	1.62664	836.247	1.61709	1121.8	1.64586	1608.75	1.61916	2087.36	1.60403	2566.25	1.59155	2944.3	1.62892
3.2	1.5593	507.089	1.62674	836.256	1.61709	1121.81	1.64596	1608.76	1.61926	2087.37	1.60413	2566.25	1.59055	2944.31	1.62892
3.20833	1.5604	507.097	1.62674	836.264	1.61709	1121.82	1.64536	1608.76	1.61916	2087.37	1.60403	2566.26	1.59055	2944.32	1.62892
3.21667	1.56	507.106	1.62654	836.272	1.61709	1121.83	1.64546	1608.77	1.61916	2087.38	1.60403	2566.27	1.59155	2944.33	1.62892
3.225	1.5594	507.114	1.62664	836.281	1.61709	1121.84	1.64626	1608.78	1.61926	2087.39	1.60413	2566.28	1.59055	2944.34	1.62892
3.23333	1.5601	507.122	1.62674	836.289	1.61729	1121.84	1.64626	1608.79	1.61936	2087.4	1.60423	2566.29	1.59055	2944.34	1.62892
3.24167	1.5579	507.131	1.62664	836.297	1.61729	1121.85	1.64576	1608.8	1.61926	2087.41	1.60413	2566.3	1.59055	2944.35	1.62892
3.25	1.558	507.139	1.62664	836.306	1.61719	1121.86	1.64626	1608.81	1.61936	2087.42	1.60423	2566.3	1.59055	2944.36	1.62792
3.25833	1.5596	507.147	1.62654	836.314	1.61719	1121.87	1.64646	1608.81	1.61926	2087.42	1.60413	2566.31	1.59055	2944.37	1.62892
3.26667	1.5573	507.156	1.62664	836.322	1.61729	1121.88	1.64596	1608.82	1.61926	2087.43	1.60413	2566.32	1.59055	2944.38	1.62892
3.275	1.5596	507.164	1.62674	836.331	1.61709	1121.89	1.64596	1608.83	1.61926	2087.44	1.60413	2566.33	1.59055	2944.39	1.62792
3.28333	1.5596	507.172	1.62664	836.339	1.61719	1121.89	1.64596	1608.84	1.61946	2087.45	1.60433	2566.34	1.59055	2944.39	1.62792
3.29167	1.5602	507.181	1.62674	836.347	1.61719	1121.9	1.64616	1608.85	1.61926	2087.46	1.60413	2566.35	1.59055	2944.4	1.62892
3.3	1.5609	507.189	1.62664	836.356	1.61709	1121.91	1.64566	1608.86	1.61936	2087.47	1.60423	2566.35	1.59055	2944.41	1.62892
3.30833	1.5585	507.197	1.62664	836.364	1.61719	1121.92	1.64626	1608.86	1.61926	2087.47	1.60413	2566.36	1.59155	2944.42	1.62892
3.31667	1.5603	507.206	1.62664	836.372	1.61739	1121.93	1.64606	1608.87	1.61926	2087.48	1.60413	2566.37	1.59055	2944.43	1.62792
3.325	1.5604	507.214	1.62694	836.381	1.61749	1121.94	1.64656	1608.88	1.61936	2087.49	1.60423	2566.38	1.59055	2944.43	1.62792
3.33333	1.5587	507.222	1.62674	836.389	1.61749	1121.94	1.64596	1608.89	1.61936	2087.5	1.60423	2566.39	1.59055	2944.44	1.62792
3.34167	1.5602	507.231	1.62684	836.397	1.61729	1121.95	1.64606	1608.9	1.61946	2087.51	1.60433	2566.4	1.59055	2944.45	1.62892
3.35	1.559	507.239	1.62684	836.406	1.61739	1121.96	1.64576	1608.9	1.61926	2087.52	1.60413	2566.4	1.59055	2944.46	1.62892
3.35833	1.5605	507.247	1.62684	836.414	1.61739	1121.97	1.64646	1608.91	1.61946	2087.52	1.60433	2566.41	1.59055	2944.47	1.62892
3.36667	1.5623	507.256	1.62694	836.422	1.61739	1121.98	1.64626	1608.92	1.61916	2087.53	1.60403	2566.42	1.59055	2944.48	1.62892
3.375	1.5586	507.264	1.62694	836.431	1.61769	1121.99	1.64606	1608.93	1.61926	2087.54	1.60413	2566.43	1.59055	2944.49	1.62792
3.38333	1.5608	507.272	1.62674	836.439	1.61759	1121.99	1.64626	1608.94	1.61926	2087.55	1.60413	2566.44	1.59055	2944.49	1.62792
3.39167	1.5609	507.281	1.62684	836.447	1.61769	1122	1.64696	1608.95	1.61926	2087.56	1.60413	2566.45	1.59155	2944.5	1.62792
3.4	1.5617	507.289	1.62684	836.456	1.61759	1122.01	1.64656	1608.95	1.61936	2087.57	1.60423	2566.45	1.59055	2944.51	1.62892
3.40833	1.5624	507.297	1.62684	836.464	1.61749	1122.02	1.64696	1608.96	1.61926	2087.57	1.60413	2566.46	1.59055	2944.52	1.62892
3.41667	1.5622	507.306	1.62664	836.472	1.61749	1122.03	1.64646	1608.97	1.61936	2087.58	1.60423	2566.47	1.59055	2944.53	1.62792
3.425	1.5606	507.314	1.62684	836.481	1.61749	1122.04	1.64646	1608.98	1.61916	2087.59	1.60403	2566.48	1.59055	2944.53	1.62892
3.43333	1.5612	507.322	1.62684	836.489	1.61759	1122.04	1.64656	1608.99	1.61916	2087.6	1.60403	2566.49	1.59055	2944.54	1.62792
3.44167	1.5619	507.331	1.62684	836.497	1.61759	1122.05	1.64636	1609	1.61936	2087.61	1.60423	2566.5	1.59055	2944.55	1.62892
3.45	1.5615	507.339	1.62674	836.506	1.61759	1122.06	1.64616	1609.01	1.61916	2087.62	1.60403	2566.5	1.59055	2944.56	1.62792
3.45833	1.5596	507.347	1.62684	836.514	1.61749	1122.07	1.64616	1609.01	1.61906	2087.62	1.60393	2566.51	1.59055	2944.57	1.62892
3.46667	1.5617	507.356	1.62684	836.522	1.61779	1122.08	1.64556	1609.02	1.61926	2087.63	1.60413	2566.52	1.59055	2944.58	1.62892
3.475	1.5599	507.364	1.62694	836.531	1.61799	1122.09	1.64566	1609.03	1.61916	2087.64	1.60403	2566.53	1.59055	2944.59	1.62892
3.48333	1.5614	507.372	1.62694	836.539	1.61749	1122.09	1.64586	1609.04	1.61926	2087.65	1.60413	2566.54	1.59055	2944.59	1.62892
3.49167	1.5606	507.381	1.62694	836.547	1.61779	1122.1	1.64576	1609.05	1.61916	2087.66	1.60403	2566.55	1.59055	2944.6	1.62792
3.5	1.5605	507.389	1.62694	836.556	1.61779	1122.11	1.64576	1609.06	1.61916	2087.67	1.60403	2566.55	1.59055	2944.61	1.62792
3.50833	1.5615	507.397	1.62694	836.564	1.61779	1122.12	1.64586	1609.06	1.61916	2087.67	1.60403	2566.56	1.59055	2944.62	1.62892
3.51667	1.5614	507.406	1.62684	836.572	1.61779	1122.13	1.64616	1609.07	1.61906	2087.68	1.60393	2566.57	1.59055	2944.63	1.62792
3.525	1.5616	507.414	1.62674	836.581	1.61789	1122.14	1.64596	1609.08	1.61946	2087.69	1.60433	2566.58	1.59055	2944.64	1.62792
3.53333	1.5623	507.422	1.62674	836.589	1.61799	1122.14	1.64626	1609.09	1.61936	2087.7	1.60423	2566.59	1.59055	2944.64	1.62792
3.54167	1.5587	507.431	1.62684	836.597	1.61799	1122.15	1.64586	1609.1	1.61916	2087.71	1.60403	2566.6	1.59055	2944.65	1.62792
3.55	1.5616	507.439	1.62704	836.606	1.61799	1122.16	1.64616	1609.11	1.61916	2087.72	1.60403	2566.6	1.59055	2944.66	1.62792
3.55833	1.5616	507.447	1.62684	836.614	1.61799	1122.17	1.64586	1609.11	1.61936	2087.72	1.60423	2566.61	1.59055	2944.67	1.62892
3.56667	1.5609	507.456	1.62694	836.622	1.61799	1122.18	1.64596	1609.12	1.61946	2087.73	1.60433	2566.62	1.59055	2944.68	1.62792
3.575	1.5604	507.464	1.62694	836.631	1.61799	1122.19	1.64576	1609.13	1.61936	2087.74	1.60423	2566.63	1.59055	2944.68	1.62792
3.58333	1.5591	507.472	1.62694	836.639	1.61799	1122.19	1.64576	1609.14	1.61926	2087.75	1.60413	2566.64	1.59055	2944.69	1.62892
3.59167	1.5609	507.481	1.62684	836.647	1.61789	1122.2	1.64606	1609.15	1.61946	2087.76	1.60433	2566.65	1.59055	2944.7	1.62792
3.6	1.5612	507.489	1.62694	836.656	1.61809	1122.21	1.64606	1609.15	1.61926	2087.77	1.60413	2566.65	1.59055	2944.71	1.62892
3.60833	1.5609	507.497	1.62694	836.664	1.61809	1122.22	1.64636	1609.16	1.61936	2087.77	1.60423	2566.66	1.59055	2944.72	1.62792
3.61667	1.5602	507.506	1.62714	836.672	1.61779	1122.23	1.64606	1609.17	1.61946	2087.78	1.60433	2566.67	1.59055	2944.73	1.62792
3.625	1.5614	507.514	1.62724	836.681	1.61789	1122.24	1.64596	1609.18	1.61926	2087.79	1.60413	2566.68	1.59155	2944.74	1.62792
3.63333	1.5624	507.522	1.62724	836.689	1.61809	1122.24	1.64576	1609.19	1.61936	2087.8	1.60423	2566.69	1.59055	2944.74	1.62792
3.64167	1.5613	507.531	1.62724	836.697	1.61789	1122.25	1.64616	1609.2	1.61926	2087.81	1.60413	2566.7	1.59055	2944.75	1.62792
3.65	1.5609	507.539	1.62714	836.706	1.61799	1122.26	1.64606	1609.2	1.61916	2087.82	1.60403	2566.7	1.59055	2944.76	1.62792
3.65833	1.5614	507.547	1.62724	836.714	1.61809	1122.27	1.64596	1609.21	1.61936	2087.82	1.60423	2566.71	1.59055	2944.77	1.62892
3.66667	1.5615	507.556	1.62714	836.722	1.61789	1122.28	1.64606	1609.22	1.61916	2087.83	1.60403	2566.72	1.59055	2944.78	1.62892
3.675	1.5613	507.564	1.62714	836.731	1.61809	1122.29	1.64616	1609.23	1.61936	2087.84	1.60423	2566.73	1.59055	2944.78	1.62792
3.68333	1.5618	507.572	1.62724	836.739	1.61809	1122.29	1.64686	1609.24	1.61916	2087.85	1.60403	2566.74	1.59055	2944.79	1.62792
3.69167	1.5628	507.581	1.62724	836.747	1.61809	1122.3	1.64646	1609.25	1.61926	2087.86	1.60413	2566.75	1.59055	2944.8	1.62792
3.7	1.5629	507.589	1.62724	836.756	1.61819	1122.31	1.64686	1609.26	1.61926	2087.87	1.60413	2566.75	1.59055	2944.81	1.62792
3.70833	1.5609	507.597	1.62714	836.764	1.61809	1122.32	1.64696	1609.26	1.61926	2087.87	1.60413	2566.76	1.59055	2944.82	1.62792
3.71667	1.5635	507.606	1.62734	836.772	1.61819	1122.33	1.64696	1609.27	1.61936	2087.88	1.60423	2566.77	1.59055	2944.83	1.62792
3.725	1.5629	507.614	1.62734	836.781	1.61819	1122.34	1.64666	1609.28	1.61936	2087.89	1.60423	2566.78	1.59055	2944.84	1.62792
3.73333	1.5629	507.622	1.62724	836.789	1.61819	1122.34	1.64656	1609.29	1.61926	2087.9	1.60413	2566.79	1.59055	2944.84	1.62792
3.74167	1.5618	507.631	1.62724	836.797	1.61829	1122.35	1.64656	1609.3	1.61946	2087.91	1.60433	2566.8	1.59055	2944.85	1.62792
3.75	1.561	507.639	1.62734	836.806	1.61829	1122.36	1.64616	1609.31	1.61946	2087.92	1.60433	2566.8	1.59055	2944.86	1.62792
3.75833	1.5634	507.647	1.62744	836.814	1.61829	1122.37	1.64656	1609.31	1.61926	2087.92	1.60413	2566.81	1.59055	2944.87	1.62792
3.76667	1.5629	507.656	1.62724	836.822	1.61839	1122.38	1.64636	1609.32	1.61946	2087.93	1.60433	2566.82	1.59055	2944.88	1.62792
3.775	1.5628	507.664	1.62734	836.831	1.61819	1122.39	1.64636	1609.33	1.61936	2087.94	1.60423	2566.83	1.59055	2944.89	1.62792
3.78333	1.5605	507.672	1.62734	836.839	1.61819	1122.39	1.64676	1609.34	1.61916	2087.95	1.60403	2566.84	1.59055	2944.89	1.62792
3.79167	1.5619	507.681	1.62734	836.847	1.61829	1122.4	1.64686	1609.35	1.61936	2087.96	1.60423	2566.85	1.59055	2944.9	1.62792
3.8	1.5652	507.689	1.62734	836.856	1.61839	1122.41	1.64676	1609.36	1.61936	2087.97	1.60423	2566.85	1.59055	2944.91	1.62792
3.80833	1.5643	507.697	1.62734	836.864	1.61829	1122.42	1.64676	1609.36	1.61926	2087.97	1.60413	2566.86	1.59055	2944.92	1.62792
3.81667	1.5645	507.706	1.62724	836.872	1.61839	1122.43	1.64606	1609.37	1.61936	2087.98	1.60423	2566.87	1.59055	2944.93	1.62792
3.825	1.5646	507.714	1.62744	836.881	1.61839	1122.44	1.64666	1609.38	1.61926	2087.99	1.60413	2566.88	1.59055	2944.93	1.62792
3.83333	1.5645	507.722	1.62714	836.889	1.61839	1122.44	1.64656	1609.39	1.61916	2088	1.60403	2566.89	1.59055	2944.94	1.62792
3.84167	1.5639	507.731	1.62724	836.897	1.61849	1122.45	1.64656	1609.4	1.61946	2088.01	1.60433	2566.9	1.59055	2944.95	1.62792
3.85	1.564	507.739	1.62724	836.906	1.61849	1122.46	1.64666	1609.4	1.61926	2088.02	1.60413	2566.9	1.59055	2944.96	1.62692
3.85833	1.5646	507.747	1.62724	836.914	1.61849	1122.47	1.64626	1609.41	1.61926	2088.02	1.60413	2566.91	1.59055	2944.97	1.62792
3.86667	1.5652	507.756	1.62714	836.922	1.61849	1122.48	1.64686	1609.42	1.61926	2088.03	1.60413	2566.92	1.59055	2944.98	1.62792
3.875	1.5632	507.764	1.62704	836.931	1.61869	1122.49	1.64666	1609.43	1.61926	2088.04	1.60413	2566.93	1.59055	2944.99	1.62792
3.88333	1.5652	507.772	1.62714	836.939	1.61859	1122.49	1.64696	1609.44	1.61956	2088.05	1.60443	2566.94	1.59055	2944.99	1.62792
3.89167	1.5642	507.781	1.62704	836.947	1.61839	1122.5	1.64716	1609.45	1.61926	2088.06	1.60413	2566.95	1.59055	2945	1.62792
3.9	1.5656	507.789	1.62724	836.956	1.61859	1122.51	1.64696	1609.45	1.61936	2088.07	1.60423	2566.95	1.59055	2945.01	1.62792
3.90833	1.565	507.797	1.62714	836.964	1.61849	1122.52	1.64676	1609.46	1.61936	2088.07	1.60423	2566.96	1.59055	2945.02	1.62792
3.91667	1.5653	507.806	1.62724	836.972	1.61869	1122.53	1.64616	1609.47	1.61936	2088.08	1.60423	2566.97	1.59055	2945.03	1.62792
3.925	1.5647	507.814	1.62734	836.981	1.61859	1122.54	1.64656	1609.48	1.61916	2088.09	1.60403	2566.98	1.59055	2945.03	1.62692
3.93333	1.5633	507.822	1.62714	836.989	1.61849	1122.54	1.64646	1609.49	1.61926	2088.1	1.60413	2566.99	1.59055	2945.04	1.62792
3.94167	1.5653	507.831	1.62724	836.997	1.61889	1122.55	1.64666	1609.5	1.61936	2088.11	1.60423	2567	1.59055	2945.05	1.62792
3.95	1.564	507.839	1.62744	837.006	1.61879	1122.56	1.64656	1609.51	1.61926	2088.12	1.60413	2567	1.59055	2945.06	1.62792
3.95833	1.5654	507.847	1.62734	837.014	1.61859	1122.57	1.64696	1609.51	1.61946	2088.12	1.60433	2567.01	1.59055	2945.07	1.62692
3.96667	1.5661	507.856	1.62754	837.022	1.61889	1122.58	1.64656	1609.52	1.61936	2088.13	1.60423	2567.02	1.59055	2945.08	1.62792
3.975	1.5652	507.864	1.62744	837.031	1.61899	1122.59	1.64666	1609.53	1.61956	2088.14	1.60443	2567.03	1.59055	2945.09	1.62792
3.98333	1.565	507.872	1.62744	837.039	1.61889	1122.59	1.64666	1609.54	1.61926	2088.15	1.60413	2567.04	1.59055	2945.09	1.62792
3.99167	1.566	507.881	1.62734	837.047	1.61889	1122.6	1.64666	1609.55	1.61936	2088.16	1.60423	2567.05	1.59055	2945.1	1.62692
4	1.5648	507.889	1.62744	837.056	1.61879	1122.61	1.64676	1609.56	1.61906	2088.17	1.60393	2567.05	1.59055	2945.11	1.62792
4.00833	1.5643	507.897	1.62744	837.064	1.61879	1122.62	1.64686	1609.56	1.61936	2088.17	1.60423	2567.06	1.59055	2945.12	1.62792
4.01667	1.5653	507.906	1.62734	837.072	1.61879	1122.63	1.64666	1609.57	1.61946	2088.18	1.60433	2567.07	1.59055	2945.13	1.62692
4.025	1.5647	507.914	1.62734	837.081	1.61909	1122.64	1.64656	1609.58	1.61946	2088.19	1.60433	2567.08	1.59055	2945.14	1.62792
4.03333	1.5645	507.922	1.62734	837.089	1.61889	1122.64	1.64636	1609.59	1.61926	2088.2	1.60413	2567.09	1.59055	2945.14	1.62692
4.04167	1.5639	507.931	1.62734	837.097	1.61879	1122.65	1.64646	1609.6	1.61946	2088.21	1.60433	2567.1	1.59055	2945.15	1.62792
4.05	1.565	507.939	1.62744	837.106	1.61899	1122.66	1.64666	1609.61	1.61926	2088.22	1.60413	2567.1	1.58955	2945.16	1.62792
4.05833	1.5662	507.947	1.62744	837.114	1.61889	1122.67	1.64636	1609.61	1.61926	2088.22	1.60413	2567.11	1.59055	2945.17	1.62692
4.06667	1.5664	507.956	1.62744	837.122	1.61919	1122.68	1.64666	1609.62	1.61936	2088.23	1.60423	2567.12	1.59055	2945.18	1.62692
4.075	1.5645	507.964	1.62744	837.131	1.61919	1122.69	1.64666	1609.63	1.61936	2088.24	1.60423	2567.13	1.59055	2945.18	1.62692
4.08333	1.5658	507.972	1.62744	837.139	1.61919	1122.69	1.64676	1609.64	1.61916	2088.25	1.60403	2567.14	1.59055	2945.19	1.62692
4.09167	1.5654	507.981	1.62734	837.147	1.61899	1122.7	1.64716	1609.65	1.61926	2088.26	1.60413	2567.15	1.59055	2945.2	1.62692
4.1	1.5669	507.989	1.62734	837.156	1.61889	1122.71	1.64656	1609.65	1.61926	2088.27	1.60413	2567.15	1.59055	2945.21	1.62692
4.10833	1.5678	507.997	1.62744	837.164	1.61909	1122.72	1.64706	1609.66	1.61926	2088.27	1.60413	2567.16	1.59055	2945.22	1.62692
4.11667	1.5676	508.006	1.62744	837.172	1.61899	1122.73	1.64706	1609.67	1.61946	2088.28	1.60433	2567.17	1.59055	2945.23	1.62692
4.125	1.5677	508.014	1.62734	837.181	1.61909	1122.74	1.64656	1609.68	1.61936	2088.29	1.60423	2567.18	1.59055	2945.24	1.62692
4.13333	1.5677	508.022	1.62724	837.189	1.61899	1122.74	1.64686	1609.69	1.61936	2088.3	1.60423	2567.19	1.59055	2945.24	1.62692
4.14167	1.567	508.031	1.62734	837.197	1.61919	1122.75	1.64686	1609.7	1.61936	2088.31	1.60423	2567.2	1.59055	2945.25	1.62692
4.15	1.5681	508.039	1.62734	837.206	1.61929	1122.76	1.64666	1609.7	1.61936	2088.32	1.60423	2567.2	1.59055	2945.26	1.62792
4.15833	1.5667	508.047	1.62714	837.214	1.61939	1122.77	1.64676	1609.71	1.61936	2088.32	1.60423	2567.21	1.59055	2945.27	1.62692
4.16667	1.5679	508.056	1.62734	837.222	1.61919	1122.78	1.64696	1609.72	1.61916	2088.33	1.60403	2567.22	1.59055	2945.28	1.62692
4.175	1.569	508.064	1.62734	837.231	1.61919	1122.79	1.64696	1609.73	1.61936	2088.34	1.60423	2567.23	1.59055	2945.28	1.62692
4.18333	1.5674	508.072	1.62734	837.239	1.61929	1122.79	1.64666	1609.74	1.61946	2088.35	1.60433	2567.24	1.59055	2945.29	1.62692
4.19167	1.5681	508.081	1.62754	837.247	1.61939	1122.8	1.64666	1609.75	1.61926	2088.36	1.60413	2567.25	1.59055	2945.3	1.62692
4.2	1.5666	508.089	1.62724	837.256	1.61939	1122.81	1.64676	1609.76	1.61936	2088.37	1.60423	2567.25	1.58955	2945.31	1.62692
4.20833	1.5676	508.097	1.62724	837.264	1.61929	1122.82	1.64646	1609.76	1.61926	2088.37	1.60413	2567.26	1.59055	2945.32	1.62692
4.21667	1.5667	508.106	1.62734	837.272	1.61939	1122.83	1.64666	1609.77	1.61916	2088.38	1.60403	2567.27	1.59055	2945.33	1.62692
4.225	1.5671	508.114	1.62744	837.281	1.61969	1122.84	1.64666	1609.78	1.61906	2088.39	1.60393	2567.28	1.59055	2945.34	1.62692
4.23333	1.5682	508.122	1.62734	837.289	1.61919	1122.84	1.64636	1609.79	1.61936	2088.4	1.60423	2567.29	1.59055	2945.34	1.62692
4.24167	1.5679	508.131	1.62734	837.297	1.61959	1122.85	1.64666	1609.8	1.61936	2088.41	1.60423	2567.3	1.59055	2945.35	1.62692
4.25	1.5679	508.139	1.62724	837.306	1.61959	1122.86	1.64676	1609.81	1.61936	2088.42	1.60423	2567.3	1.59055	2945.36	1.62692
4.25833	1.5658	508.147	1.62734	837.314	1.61959	1122.87	1.64666	1609.81	1.61936	2088.42	1.60423	2567.31	1.59055	2945.37	1.62692
4.26667	1.5667	508.156	1.62724	837.322	1.61969	1122.88	1.64656	1609.82	1.61926	2088.43	1.60413	2567.32	1.59055	2945.38	1.62692
4.275	1.5677	508.164	1.62734	837.331	1.61979	1122.89	1.64636	1609.83	1.61926	2088.44	1.60413	2567.33	1.59055	2945.39	1.62692
4.28333	1.5676	508.172	1.62734	837.339	1.61969	1122.89	1.64676	1609.84	1.61936	2088.45	1.60423	2567.34	1.58955	2945.39	1.62692
4.29167	1.5686	508.181	1.62714	837.347	1.61969	1122.9	1.64666	1609.85	1.61926	2088.46	1.60413	2567.35	1.59055	2945.4	1.62692
4.3	1.5674	508.189	1.62724	837.356	1.61959	1122.91	1.64696	1609.86	1.61936	2088.47	1.60423	2567.35	1.59055	2945.41	1.62692
4.30833	1.568	508.197	1.62734	837.364	1.61979	1122.92	1.64666	1609.86	1.61946	2088.47	1.60433	2567.36	1.59055	2945.42	1.62692
4.31667	1.5702	508.206	1.62734	837.372	1.61969	1122.93	1.64746	1609.87	1.61926	2088.48	1.60413	2567.37	1.59055	2945.43	1.62592
4.325	1.5683	508.214	1.62724	837.381	1.61969	1122.94	1.64726	1609.88	1.61916	2088.49	1.60403	2567.38	1.59055	2945.43	1.62692
4.33333	1.5693	508.222	1.62724	837.389	1.61969	1122.94	1.64706	1609.89	1.61916	2088.5	1.60403	2567.39	1.59055	2945.44	1.62692
4.34167	1.5689	508.231	1.62724	837.397	1.61959	1122.95	1.64676	1609.9	1.61926	2088.51	1.60413	2567.4	1.59055	2945.45	1.62692
4.35	1.57	508.239	1.62734	837.406	1.61979	1122.96	1.64706	1609.9	1.61936	2088.52	1.60423	2567.4	1.59055	2945.46	1.62692
4.35833	1.5683	508.247	1.62724	837.414	1.61989	1122.97	1.64766	1609.91	1.61926	2088.52	1.60413	2567.41	1.59055	2945.47	1.62692
4.36667	1.5693	508.256	1.62724	837.422	1.61999	1122.98	1.64696	1609.92	1.61926	2088.53	1.60413	2567.42	1.59055	2945.48	1.62692
4.375	1.5688	508.264	1.62734	837.431	1.61989	1122.99	1.64666	1609.93	1.61916	2088.54	1.60403	2567.43	1.59055	2945.49	1.62692
4.38333	1.5711	508.272	1.62704	837.439	1.61969	1122.99	1.64676	1609.94	1.61946	2088.55	1.60433	2567.44	1.59055	2945.49	1.62592
4.39167	1.5688	508.281	1.62734	837.447	1.62019	1123	1.64676	1609.95	1.61936	2088.56	1.60423	2567.45	1.59055	2945.5	1.62692
4.4	1.5691	508.289	1.62734	837.456	1.61999	1123.01	1.64656	1609.95	1.61936	2088.57	1.60423	2567.45	1.59055	2945.51	1.62692
4.40833	1.5683	508.297	1.62724	837.464	1.61989	1123.02	1.64656	1609.96	1.61926	2088.57	1.60413	2567.46	1.59055	2945.52	1.62692
4.41667	1.5686	508.306	1.62734	837.472	1.62009	1123.03	1.64676	1609.97	1.61926	2088.58	1.60413	2567.47	1.59055	2945.53	1.62592
4.425	1.5687	508.314	1.62784	837.481	1.61999	1123.04	1.64706	1609.98	1.61936	2088.59	1.60423	2567.48	1.59055	2945.53	1.62592
4.43333	1.5692	508.322	1.62774	837.489	1.62019	1123.04	1.64666	1609.99	1.61946	2088.6	1.60433	2567.49	1.59055	2945.54	1.62592
4.44167	1.5676	508.331	1.62784	837.497	1.62009	1123.05	1.64686	1610	1.61936	2088.61	1.60423	2567.5	1.59055	2945.55	1.62692
4.45	1.5695	508.339	1.62794	837.506	1.62009	1123.06	1.64686	1610.01	1.61956	2088.62	1.60443	2567.5	1.59055	2945.56	1.62692
4.45833	1.5665	508.347	1.62794	837.514	1.62019	1123.07	1.64646	1610.01	1.61926	2088.62	1.60413	2567.51	1.59055	2945.57	1.62592
4.46667	1.5686	508.356	1.62794	837.522	1.62019	1123.08	1.64626	1610.02	1.61926	2088.63	1.60413	2567.52	1.59055	2945.58	1.62692
4.475	1.5681	508.364	1.62794	837.531	1.62019	1123.09	1.64716	1610.03	1.61926	2088.64	1.60413	2567.53	1.59055	2945.59	1.62592
4.48333	1.5682	508.372	1.62794	837.539	1.62019	1123.09	1.64696	1610.04	1.61926	2088.65	1.60413	2567.54	1.59055	2945.59	1.62592
4.49167	1.5679	508.381	1.62814	837.547	1.62029	1123.1	1.64646	1610.05	1.61926	2088.66	1.60413	2567.55	1.59055	2945.6	1.62692
4.5	1.5684	508.389	1.62814	837.556	1.62009	1123.11	1.64686	1610.06	1.61936	2088.67	1.60423	2567.55	1.59055	2945.61	1.62692
4.50833	1.5683	508.397	1.62804	837.564	1.62019	1123.12	1.64676	1610.06	1.61926	2088.67	1.60413	2567.56	1.59055	2945.62	1.62592
4.51667	1.5696	508.406	1.62804	837.572	1.62029	1123.13	1.64676	1610.07	1.61946	2088.68	1.60433	2567.57	1.59055	2945.63	1.62592
4.525	1.5686	508.414	1.62794	837.581	1.62039	1123.14	1.64636	1610.08	1.61936	2088.69	1.60423	2567.58	1.59055	2945.64	1.62592
4.53333	1.5676	508.422	1.62804	837.589	1.62029	1123.14	1.64636	1610.09	1.61916	2088.7	1.60403	2567.59	1.59055	2945.64	1.62592
4.54167	1.5678	508.431	1.62794	837.597	1.62039	1123.15	1.64646	1610.1	1.61936	2088.71	1.60423	2567.6	1.59055	2945.65	1.62592
4.55	1.5684	508.439	1.62784	837.606	1.62059	1123.16	1.64636	1610.11	1.61936	2088.72	1.60423	2567.6	1.59055	2945.66	1.62592
4.55833	1.5703	508.447	1.62794	837.614	1.62039	1123.17	1.64636	1610.11	1.61936	2088.72	1.60423	2567.61	1.59055	2945.67	1.62692
4.56667	1.5681	508.456	1.62774	837.622	1.62049	1123.18	1.64666	1610.12	1.61916	2088.73	1.60403	2567.62	1.58955	2945.68	1.62692
4.575	1.5695	508.464	1.62784	837.631	1.62039	1123.19	1.64636	1610.13	1.61916	2088.74	1.60403	2567.63	1.59055	2945.68	1.62692
4.58333	1.5671	508.472	1.62784	837.639	1.62059	1123.19	1.64666	1610.14	1.61936	2088.75	1.60423	2567.64	1.59055	2945.69	1.62592
4.59167	1.5696	508.481	1.62794	837.647	1.62029	1123.2	1.64626	1610.15	1.61946	2088.76	1.60433	2567.65	1.59055	2945.7	1.62692
4.6	1.5694	508.489	1.62784	837.656	1.62049	1123.21	1.64636	1610.15	1.61936	2088.77	1.60423	2567.65	1.59055	2945.71	1.62692
4.60833	1.5678	508.497	1.62784	837.664	1.62049	1123.22	1.64666	1610.16	1.61956	2088.77	1.60443	2567.66	1.59055	2945.72	1.62692
4.61667	1.5687	508.506	1.62774	837.672	1.62039	1123.23	1.64666	1610.17	1.61926	2088.78	1.60413	2567.67	1.59055	2945.73	1.62592
4.625	1.5673	508.514	1.62794	837.681	1.62059	1123.24	1.64656	1610.18	1.61916	2088.79	1.60403	2567.68	1.59055	2945.74	1.62592
4.63333	1.5683	508.522	1.62804	837.689	1.62049	1123.24	1.64676	1610.19	1.61926	2088.8	1.60413	2567.69	1.59055	2945.74	1.62692
4.64167	1.5674	508.531	1.62814	837.697	1.62059	1123.25	1.64666	1610.2	1.61916	2088.81	1.60403	2567.7	1.59055	2945.75	1.62692
4.65	1.5692	508.539	1.62814	837.706	1.62049	1123.26	1.64676	1610.2	1.61926	2088.82	1.60413	2567.7	1.59055	2945.76	1.62592
4.65833	1.5702	508.547	1.62814	837.714	1.62059	1123.27	1.64666	1610.21	1.61936	2088.82	1.60423	2567.71	1.59055	2945.77	1.62692
4.66667	1.5678	508.556	1.62804	837.722	1.62059	1123.28	1.64666	1610.22	1.61926	2088.83	1.60413	2567.72	1.59055	2945.78	1.62692
4.675	1.5694	508.564	1.62824	837.731	1.62069	1123.29	1.64666	1610.23	1.61916	2088.84	1.60403	2567.73	1.59055	2945.78	1.62592
4.68333	1.5692	508.572	1.62824	837.739	1.62049	1123.29	1.64626	1610.24	1.61936	2088.85	1.60423	2567.74	1.59055	2945.79	1.62592
4.69167	1.5686	508.581	1.62814	837.747	1.62079	1123.3	1.64686	1610.25	1.61916	2088.86	1.60403	2567.75	1.59055	2945.8	1.62592
4.7	1.5691	508.589	1.62814	837.756	1.62059	1123.31	1.64636	1610.26	1.61916	2088.87	1.60403	2567.75	1.59055	2945.81	1.62692
4.70833	1.5699	508.597	1.62844	837.764	1.62069	1123.32	1.64626	1610.26	1.61926	2088.87	1.60413	2567.76	1.59055	2945.82	1.62692
4.71667	1.5703	508.606	1.62824	837.772	1.62069	1123.33	1.64646	1610.27	1.61926	2088.88	1.60413	2567.77	1.58955	2945.83	1.62592
4.725	1.5693	508.614	1.62834	837.781	1.62079	1123.34	1.64646	1610.28	1.61926	2088.89	1.60413	2567.78	1.59055	2945.84	1.62692
4.73333	1.5693	508.622	1.62834	837.789	1.62089	1123.34	1.64616	1610.29	1.61916	2088.9	1.60403	2567.79	1.59055	2945.84	1.62692
4.74167	1.5701	508.631	1.62834	837.797	1.62079	1123.35	1.64676	1610.3	1.61926	2088.91	1.60413	2567.8	1.59055	2945.85	1.62692
4.75	1.5708	508.639	1.62824	837.806	1.62069	1123.36	1.64606	1610.31	1.61946	2088.92	1.60433	2567.8	1.59055	2945.86	1.62692
4.75833	1.5696	508.647	1.62834	837.814	1.62089	1123.37	1.64646	1610.31	1.61906	2088.92	1.60393	2567.81	1.59055	2945.87	1.62592
4.76667	1.5679	508.656	1.62844	837.822	1.62079	1123.38	1.64656	1610.32	1.61926	2088.93	1.60413	2567.82	1.59055	2945.88	1.62592
4.775	1.5702	508.664	1.62844	837.831	1.62069	1123.39	1.64636	1610.33	1.61916	2088.94	1.60403	2567.83	1.59055	2945.89	1.62592
4.78333	1.57	508.672	1.62864	837.839	1.62089	1123.39	1.64636	1610.34	1.61916	2088.95	1.60403	2567.84	1.59055	2945.89	1.62592
4.79167	1.5678	508.681	1.62854	837.847	1.62069	1123.4	1.64666	1610.35	1.61916	2088.96	1.60403	2567.85	1.59055	2945.9	1.62692
4.8	1.5693	508.689	1.62844	837.856	1.62099	1123.41	1.64676	1610.36	1.61916	2088.97	1.60403	2567.85	1.59055	2945.91	1.62592
4.80833	1.5696	508.697	1.62864	837.864	1.62089	1123.42	1.64646	1610.36	1.61936	2088.97	1.60423	2567.86	1.59055	2945.92	1.62592
4.81667	1.5712	508.706	1.62864	837.872	1.62099	1123.43	1.64686	1610.37	1.61916	2088.98	1.60403	2567.87	1.59055	2945.93	1.62592
4.825	1.5693	508.714	1.62864	837.881	1.62099	1123.44	1.64656	1610.38	1.61906	2088.99	1.60393	2567.88	1.59055	2945.93	1.62592
4.83333	1.5698	508.722	1.62864	837.889	1.62109	1123.44	1.64696	1610.39	1.61926	2089	1.60413	2567.89	1.59055	2945.94	1.62592
4.84167	1.569	508.731	1.62854	837.897	1.62079	1123.45	1.64676	1610.4	1.61916	2089.01	1.60403	2567.9	1.59055	2945.95	1.62692
4.85	1.57	508.739	1.62864	837.906	1.62109	1123.46	1.64716	1610.4	1.61916	2089.02	1.60403	2567.9	1.59055	2945.96	1.62592
4.85833	1.5704	508.747	1.62864	837.914	1.62099	1123.47	1.64686	1610.41	1.61926	2089.02	1.60413	2567.91	1.59055	2945.97	1.62592
4.86667	1.5708	508.756	1.62854	837.922	1.62089	1123.48	1.64656	1610.42	1.61936	2089.03	1.60423	2567.92	1.59055	2945.98	1.62692
4.875	1.5696	508.764	1.62854	837.931	1.62099	1123.49	1.64656	1610.43	1.61916	2089.04	1.60403	2567.93	1.59055	2945.99	1.62592
4.88333	1.5695	508.772	1.62854	837.939	1.62109	1123.49	1.64646	1610.44	1.61936	2089.05	1.60423	2567.94	1.59055	2945.99	1.62592
4.89167	1.5709	508.781	1.62874	837.947	1.62109	1123.5	1.64646	1610.45	1.61936	2089.06	1.60423	2567.95	1.59055	2946	1.62592
4.9	1.569	508.789	1.62854	837.956	1.62119	1123.51	1.64666	1610.45	1.61936	2089.07	1.60423	2567.95	1.59055	2946.01	1.62692
4.90833	1.5696	508.797	1.62854	837.964	1.62119	1123.52	1.64696	1610.46	1.61936	2089.07	1.60423	2567.96	1.59055	2946.02	1.62692
4.91667	1.5705	508.806	1.62854	837.972	1.62109	1123.53	1.64636	1610.47	1.61936	2089.08	1.60423	2567.97	1.59055	2946.03	1.62592
4.925	1.5702	508.814	1.62874	837.981	1.62109	1123.54	1.64656	1610.48	1.61926	2089.09	1.60413	2567.98	1.59055	2946.03	1.62592
4.93333	1.5707	508.822	1.62884	837.989	1.62109	1123.54	1.64656	1610.49	1.61926	2089.1	1.60413	2567.99	1.59055	2946.04	1.62592
4.94167	1.5697	508.831	1.62874	837.997	1.62119	1123.55	1.64646	1610.5	1.61916	2089.11	1.60403	2568	1.59055	2946.05	1.62592
4.95	1.5694	508.839	1.62874	838.006	1.62129	1123.56	1.64636	1610.51	1.61926	2089.12	1.60413	2568	1.59055	2946.06	1.62592
4.95833	1.5704	508.847	1.62864	838.014	1.62139	1123.57	1.64676	1610.51	1.61936	2089.12	1.60423	2568.01	1.59055	2946.07	1.62592
4.96667	1.57	508.856	1.62874	838.022	1.62149	1123.58	1.64636	1610.52	1.61936	2089.13	1.60423	2568.02	1.59055	2946.08	1.62592
4.975	1.5688	508.864	1.62874	838.031	1.62129	1123.59	1.64646	1610.53	1.61926	2089.14	1.60413	2568.03	1.59055	2946.09	1.62592
4.98333	1.569	508.872	1.62864	838.039	1.62129	1123.59	1.64656	1610.54	1.61916	2089.15	1.60403	2568.04	1.59055	2946.09	1.62592
4.99167	1.5707	508.881	1.62854	838.047	1.62129	1123.6	1.64656	1610.55	1.61926	2089.16	1.60413	2568.05	1.59055	2946.1	1.62592
5	1.5694	508.889	1.62874	838.056	1.62149	1123.61	1.64656	1610.56	1.61926	2089.17	1.60413	2568.05	1.59055	2946.11	1.62592
5.00833	1.57	508.897	1.62874	838.064	1.62139	1123.62	1.64656	1610.56	1.61916	2089.17	1.60403	2568.06	1.59055	2946.12	1.62592
5.01667	1.5688	508.906	1.62864	838.072	1.62129	1123.63	1.64666	1610.57	1.61906	2089.18	1.60393	2568.07	1.59055	2946.13	1.62592
5.025	1.5708	508.914	1.62874	838.081	1.62129	1123.64	1.64666	1610.58	1.61926	2089.19	1.60413	2568.08	1.59055	2946.14	1.62592
5.03333	1.5701	508.922	1.62874	838.089	1.62139	1123.64	1.64656	1610.59	1.61916	2089.2	1.60403	2568.09	1.59055	2946.14	1.62592
5.04167	1.5711	508.931	1.62874	838.097	1.62149	1123.65	1.64656	1610.6	1.61916	2089.21	1.60403	2568.1	1.59055	2946.15	1.62592
5.05	1.5701	508.939	1.62874	838.106	1.62149	1123.66	1.64636	1610.61	1.61906	2089.22	1.60393	2568.1	1.59055	2946.16	1.62592
5.05833	1.5701	508.947	1.62874	838.114	1.62139	1123.67	1.64636	1610.61	1.61916	2089.22	1.60403	2568.11	1.59055	2946.17	1.62592
5.06667	1.57	508.956	1.62884	838.122	1.62159	1123.68	1.64676	1610.62	1.61916	2089.23	1.60403	2568.12	1.58955	2946.18	1.62592
5.075	1.5693	508.964	1.62874	838.131	1.62149	1123.69	1.64656	1610.63	1.61906	2089.24	1.60393	2568.13	1.59055	2946.18	1.62592
5.08333	1.571	508.972	1.62894	838.139	1.62149	1123.69	1.64636	1610.64	1.61906	2089.25	1.60393	2568.14	1.59055	2946.19	1.62592
5.09167	1.5708	508.981	1.62894	838.147	1.62179	1123.7	1.64666	1610.65	1.61936	2089.26	1.60423	2568.15	1.59055	2946.2	1.62592
5.1	1.5731	508.989	1.62884	838.156	1.62159	1123.71	1.64686	1610.65	1.61926	2089.27	1.60413	2568.15	1.59055	2946.21	1.62592
5.10833	1.5721	508.997	1.62884	838.164	1.62159	1123.72	1.64686	1610.66	1.61936	2089.27	1.60423	2568.16	1.59055	2946.22	1.62592
5.11667	1.5734	509.006	1.62904	838.172	1.62179	1123.73	1.64656	1610.67	1.61926	2089.28	1.60413	2568.17	1.59055	2946.23	1.62592
5.125	1.5749	509.014	1.62904	838.181	1.62149	1123.74	1.64686	1610.68	1.61916	2089.29	1.60403	2568.18	1.59055	2946.24	1.62592
5.13333	1.5729	509.022	1.62894	838.189	1.62159	1123.74	1.64666	1610.69	1.61916	2089.3	1.60403	2568.19	1.59055	2946.24	1.62592
5.14167	1.5736	509.031	1.62904	838.197	1.62169	1123.75	1.64756	1610.7	1.61906	2089.31	1.60393	2568.2	1.59055	2946.25	1.62592
5.15	1.5733	509.039	1.62924	838.206	1.62169	1123.76	1.64726	1610.7	1.61916	2089.32	1.60403	2568.2	1.59055	2946.26	1.62592
5.15833	1.5723	509.047	1.62914	838.214	1.62169	1123.77	1.64666	1610.71	1.61936	2089.32	1.60423	2568.21	1.58955	2946.27	1.62592
5.16667	1.5737	509.056	1.62904	838.222	1.62159	1123.78	1.64746	1610.72	1.61936	2089.33	1.60423	2568.22	1.59055	2946.28	1.62592
5.175	1.5744	509.064	1.62904	838.231	1.62179	1123.79	1.64726	1610.73	1.61926	2089.34	1.60413	2568.23	1.59055	2946.28	1.62592
5.18333	1.5745	509.072	1.62904	838.239	1.62179	1123.79	1.64716	1610.74	1.61916	2089.35	1.60403	2568.24	1.58955	2946.29	1.62592
5.19167	1.5738	509.081	1.62904	838.247	1.62199	1123.8	1.64726	1610.75	1.61926	2089.36	1.60413	2568.25	1.59055	2946.3	1.62592
5.2	1.5736	509.089	1.62904	838.256	1.62169	1123.81	1.64676	1610.76	1.61906	2089.37	1.60393	2568.25	1.59055	2946.31	1.62592
5.20833	1.5745	509.097	1.62894	838.264	1.62189	1123.82	1.64666	1610.76	1.61926	2089.37	1.60413	2568.26	1.59055	2946.32	1.62592
5.21667	1.5751	509.106	1.62884	838.272	1.62179	1123.83	1.64636	1610.77	1.61916	2089.38	1.60403	2568.27	1.59055	2946.33	1.62592
5.225	1.5743	509.114	1.62904	838.281	1.62169	1123.84	1.64666	1610.78	1.61916	2089.39	1.60403	2568.28	1.59055	2946.34	1.62592
5.23333	1.574	509.122	1.62904	838.289	1.62179	1123.84	1.64666	1610.79	1.61916	2089.4	1.60403	2568.29	1.59055	2946.34	1.62592
5.24167	1.5743	509.131	1.62904	838.297	1.62179	1123.85	1.64646	1610.8	1.61926	2089.41	1.60413	2568.3	1.59055	2946.35	1.62592
5.25	1.5726	509.139	1.62904	838.306	1.62179	1123.86	1.64676	1610.81	1.61906	2089.42	1.60393	2568.3	1.59055	2946.36	1.62592
5.25833	1.5752	509.147	1.62904	838.314	1.62169	1123.87	1.64656	1610.81	1.61906	2089.42	1.60393	2568.31	1.59055	2946.37	1.62592
5.26667	1.5738	509.156	1.62904	838.322	1.62179	1123.88	1.64686	1610.82	1.61916	2089.43	1.60403	2568.32	1.59055	2946.38	1.62592
5.275	1.5741	509.164	1.62914	838.331	1.62189	1123.89	1.64676	1610.83	1.61936	2089.44	1.60423	2568.33	1.59055	2946.39	1.62592
5.28333	1.5747	509.172	1.62924	838.339	1.62189	1123.89	1.64686	1610.84	1.61916	2089.45	1.60403	2568.34	1.59055	2946.39	1.62592
5.29167	1.5745	509.181	1.62914	838.347	1.62189	1123.9	1.64706	1610.85	1.61926	2089.46	1.60413	2568.35	1.58955	2946.4	1.62592
5.3	1.5736	509.189	1.62924	838.356	1.62179	1123.91	1.64716	1610.86	1.61916	2089.47	1.60403	2568.35	1.59055	2946.41	1.62592
5.30833	1.5752	509.197	1.62914	838.364	1.62189	1123.92	1.64716	1610.86	1.61926	2089.47	1.60413	2568.36	1.59055	2946.42	1.62592
5.31667	1.5735	509.206	1.62914	838.372	1.62209	1123.93	1.64736	1610.87	1.61916	2089.48	1.60403	2568.37	1.59055	2946.43	1.62592
5.325	1.5737	509.214	1.62924	838.381	1.62189	1123.94	1.64706	1610.88	1.61916	2089.49	1.60403	2568.38	1.59055	2946.43	1.62592
5.33333	1.574	509.222	1.62934	838.389	1.62199	1123.94	1.64696	1610.89	1.61926	2089.5	1.60413	2568.39	1.58955	2946.44	1.62592
5.34167	1.5753	509.231	1.62934	838.397	1.62209	1123.95	1.64676	1610.9	1.61926	2089.51	1.60413	2568.4	1.59055	2946.45	1.62592
5.35	1.5733	509.239	1.62924	838.406	1.62199	1123.96	1.64696	1610.9	1.61946	2089.52	1.60433	2568.4	1.59055	2946.46	1.62592
5.35833	1.5736	509.247	1.62924	838.414	1.62219	1123.97	1.64716	1610.91	1.61926	2089.52	1.60413	2568.41	1.59055	2946.47	1.62592
5.36667	1.5745	509.256	1.62914	838.422	1.62219	1123.98	1.64726	1610.92	1.61916	2089.53	1.60403	2568.42	1.59055	2946.48	1.62592
5.375	1.5739	509.264	1.62924	838.431	1.62229	1123.99	1.64726	1610.93	1.61906	2089.54	1.60393	2568.43	1.59055	2946.49	1.62592
5.38333	1.5747	509.272	1.62914	838.439	1.62219	1123.99	1.64716	1610.94	1.61906	2089.55	1.60393	2568.44	1.59055	2946.49	1.62592
5.39167	1.5741	509.281	1.62914	838.447	1.62219	1124	1.64686	1610.95	1.61916	2089.56	1.60403	2568.45	1.59055	2946.5	1.62592
5.4	1.5731	509.289	1.62924	838.456	1.62209	1124.01	1.64656	1610.95	1.61926	2089.57	1.60413	2568.45	1.58955	2946.51	1.62592
5.40833	1.5746	509.297	1.62934	838.464	1.62219	1124.02	1.64626	1610.96	1.61916	2089.57	1.60403	2568.46	1.59055	2946.52	1.62592
5.41667	1.576	509.306	1.62924	838.472	1.62219	1124.03	1.64666	1610.97	1.61916	2089.58	1.60403	2568.47	1.59055	2946.53	1.62592
5.425	1.5729	509.314	1.62914	838.481	1.62239	1124.04	1.64666	1610.98	1.61916	2089.59	1.60403	2568.48	1.59055	2946.53	1.62592
5.43333	1.5751	509.322	1.62924	838.489	1.62239	1124.04	1.64656	1610.99	1.61906	2089.6	1.60393	2568.49	1.59055	2946.54	1.62492
5.44167	1.5737	509.331	1.62904	838.497	1.62229	1124.05	1.64706	1611	1.61896	2089.61	1.60383	2568.5	1.59055	2946.55	1.62592
5.45	1.5722	509.339	1.62904	838.506	1.62229	1124.06	1.64656	1611.01	1.61916	2089.62	1.60403	2568.5	1.59055	2946.56	1.62592
5.45833	1.574	509.347	1.62924	838.514	1.62249	1124.07	1.64646	1611.01	1.61916	2089.62	1.60403	2568.51	1.59055	2946.57	1.62592
5.46667	1.5744	509.356	1.62924	838.522	1.62249	1124.08	1.64676	1611.02	1.61906	2089.63	1.60393	2568.52	1.59055	2946.58	1.62592
5.475	1.5746	509.364	1.62924	838.531	1.62239	1124.09	1.64636	1611.03	1.61916	2089.64	1.60403	2568.53	1.59055	2946.59	1.62592
5.48333	1.5745	509.372	1.62924	838.539	1.62249	1124.09	1.64656	1611.04	1.61916	2089.65	1.60403	2568.54	1.59055	2946.59	1.62592
5.49167	1.5732	509.381	1.62944	838.547	1.62239	1124.1	1.64646	1611.05	1.61896	2089.66	1.60383	2568.55	1.59055	2946.6	1.62592
5.5	1.5733	509.389	1.62934	838.556	1.62249	1124.11	1.64656	1611.06	1.61896	2089.67	1.60383	2568.55	1.59055	2946.61	1.62592
5.50833	1.573	509.397	1.62924	838.564	1.62239	1124.12	1.64696	1611.06	1.61916	2089.67	1.60403	2568.56	1.58955	2946.62	1.62592
5.51667	1.5743	509.406	1.62924	838.572	1.62249	1124.13	1.64686	1611.07	1.61916	2089.68	1.60403	2568.57	1.59055	2946.63	1.62492
5.525	1.5738	509.414	1.62924	838.581	1.62259	1124.14	1.64656	1611.08	1.61916	2089.69	1.60403	2568.58	1.59055	2946.64	1.62592
5.53333	1.5726	509.422	1.62934	838.589	1.62249	1124.14	1.64676	1611.09	1.61896	2089.7	1.60383	2568.59	1.59055	2946.64	1.62592
5.54167	1.575	509.431	1.62934	838.597	1.62249	1124.15	1.64676	1611.1	1.61916	2089.71	1.60403	2568.6	1.59055	2946.65	1.62492
5.55	1.5748	509.439	1.62934	838.606	1.62259	1124.16	1.64656	1611.11	1.61916	2089.72	1.60403	2568.6	1.59055	2946.66	1.62492
5.55833	1.5738	509.447	1.62954	838.614	1.62259	1124.17	1.64666	1611.11	1.61896	2089.72	1.60383	2568.61	1.59055	2946.67	1.62592
5.56667	1.5755	509.456	1.62944	838.622	1.62259	1124.18	1.64686	1611.12	1.61916	2089.73	1.60403	2568.62	1.59055	2946.68	1.62592
5.575	1.5734	509.464	1.62944	838.631	1.62239	1124.19	1.64676	1611.13	1.61906	2089.74	1.60393	2568.63	1.59055	2946.68	1.62592
5.58333	1.5737	509.472	1.62934	838.639	1.62259	1124.19	1.64636	1611.14	1.61916	2089.75	1.60403	2568.64	1.59055	2946.69	1.62592
5.59167	1.5748	509.481	1.62954	838.647	1.62249	1124.2	1.64696	1611.15	1.61916	2089.76	1.60403	2568.65	1.59055	2946.7	1.62492
5.6	1.5749	509.489	1.62954	838.656	1.62249	1124.21	1.64676	1611.15	1.61906	2089.77	1.60393	2568.65	1.59055	2946.71	1.62592
5.60833	1.5742	509.497	1.62954	838.664	1.62269	1124.22	1.64696	1611.16	1.61916	2089.77	1.60403	2568.66	1.59055	2946.72	1.62492
5.61667	1.5733	509.506	1.62944	838.672	1.62259	1124.23	1.64706	1611.17	1.61926	2089.78	1.60413	2568.67	1.59055	2946.73	1.62492
5.625	1.5743	509.514	1.62954	838.681	1.62269	1124.24	1.64676	1611.18	1.61896	2089.79	1.60383	2568.68	1.59055	2946.74	1.62492
5.63333	1.5741	509.522	1.62944	838.689	1.62269	1124.24	1.64656	1611.19	1.61906	2089.8	1.60393	2568.69	1.59055	2946.74	1.62492
5.64167	1.5752	509.531	1.62944	838.697	1.62259	1124.25	1.64676	1611.2	1.61906	2089.81	1.60393	2568.7	1.59055	2946.75	1.62492
5.65	1.5732	509.539	1.62944	838.706	1.62269	1124.26	1.64676	1611.2	1.61916	2089.82	1.60403	2568.7	1.59055	2946.76	1.62492
5.65833	1.5737	509.547	1.62944	838.714	1.62269	1124.27	1.64716	1611.21	1.61906	2089.82	1.60393	2568.71	1.59055	2946.77	1.62492
5.66667	1.5748	509.556	1.62934	838.722	1.62269	1124.28	1.64676	1611.22	1.61906	2089.83	1.60393	2568.72	1.59055	2946.78	1.62492
5.675	1.5735	509.564	1.62934	838.731	1.62269	1124.29	1.64696	1611.23	1.61896	2089.84	1.60383	2568.73	1.59055	2946.78	1.62492
5.68333	1.5736	509.572	1.62934	838.739	1.62259	1124.29	1.64666	1611.24	1.61906	2089.85	1.60393	2568.74	1.59055	2946.79	1.62492
5.69167	1.575	509.581	1.62924	838.747	1.62279	1124.3	1.64676	1611.25	1.61896	2089.86	1.60383	2568.75	1.59055	2946.8	1.62492
5.7	1.5738	509.589	1.62934	838.756	1.62249	1124.31	1.64636	1611.26	1.61906	2089.87	1.60393	2568.75	1.59055	2946.81	1.62492
5.70833	1.5736	509.597	1.62934	838.764	1.62269	1124.32	1.64656	1611.26	1.61906	2089.87	1.60393	2568.76	1.58955	2946.82	1.62492
5.71667	1.5748	509.606	1.62934	838.772	1.62269	1124.33	1.64646	1611.27	1.61906	2089.88	1.60393	2568.77	1.59055	2946.83	1.62492
5.725	1.5754	509.614	1.62934	838.781	1.62289	1124.34	1.64676	1611.28	1.61906	2089.89	1.60393	2568.78	1.59055	2946.84	1.62492
5.73333	1.5738	509.622	1.62944	838.789	1.62279	1124.34	1.64656	1611.29	1.61896	2089.9	1.60383	2568.79	1.59055	2946.84	1.62492
5.74167	1.5744	509.631	1.62934	838.797	1.62289	1124.35	1.64696	1611.3	1.61896	2089.91	1.60383	2568.8	1.59055	2946.85	1.62492
5.75	1.5741	509.639	1.62944	838.806	1.62289	1124.36	1.64676	1611.31	1.61906	2089.92	1.60393	2568.8	1.59055	2946.86	1.62492
5.75833	1.5744	509.647	1.62944	838.814	1.62299	1124.37	1.64666	1611.31	1.61916	2089.92	1.60403	2568.81	1.59055	2946.87	1.62492
5.76667	1.5735	509.656	1.62954	838.822	1.62309	1124.38	1.64626	1611.32	1.61906	2089.93	1.60393	2568.82	1.59055	2946.88	1.62392
5.775	1.5736	509.664	1.62954	838.831	1.62299	1124.39	1.64666	1611.33	1.61896	2089.94	1.60383	2568.83	1.59055	2946.89	1.62492
5.78333	1.5738	509.672	1.62964	838.839	1.62299	1124.39	1.64676	1611.34	1.61886	2089.95	1.60373	2568.84	1.59055	2946.89	1.62492
5.79167	1.5731	509.681	1.62964	838.847	1.62309	1124.4	1.64666	1611.35	1.61896	2089.96	1.60383	2568.85	1.59055	2946.9	1.62492
5.8	1.573	509.689	1.62954	838.856	1.62289	1124.41	1.64626	1611.36	1.61896	2089.97	1.60383	2568.85	1.59055	2946.91	1.62492
5.80833	1.5744	509.697	1.62964	838.864	1.62309	1124.42	1.64646	1611.36	1.61886	2089.97	1.60373	2568.86	1.59055	2946.92	1.62492
5.81667	1.5743	509.706	1.62954	838.872	1.62299	1124.43	1.64606	1611.37	1.61896	2089.98	1.60383	2568.87	1.59055	2946.93	1.62492
5.825	1.5738	509.714	1.62944	838.881	1.62309	1124.44	1.64656	1611.38	1.61906	2089.99	1.60393	2568.88	1.59055	2946.93	1.62392
5.83333	1.573	509.722	1.62934	838.889	1.62299	1124.44	1.64616	1611.39	1.61896	2090	1.60383	2568.89	1.59055	2946.94	1.62492
5.84167	1.5735	509.731	1.62974	838.897	1.62309	1124.45	1.64646	1611.4	1.61916	2090.01	1.60403	2568.9	1.59055	2946.95	1.62492
5.85	1.5732	509.739	1.62964	838.906	1.62319	1124.46	1.64616	1611.4	1.61916	2090.02	1.60403	2568.9	1.59055	2946.96	1.62492
5.85833	1.5736	509.747	1.62954	838.914	1.62339	1124.47	1.64646	1611.41	1.61926	2090.02	1.60413	2568.91	1.59055	2946.97	1.62392
5.86667	1.5731	509.756	1.62944	838.922	1.62319	1124.48	1.64636	1611.42	1.61916	2090.03	1.60403	2568.92	1.59055	2946.98	1.62392
5.875	1.5728	509.764	1.62954	838.931	1.62329	1124.49	1.64646	1611.43	1.61906	2090.04	1.60393	2568.93	1.59055	2946.99	1.62392
5.88333	1.5739	509.772	1.62964	838.939	1.62319	1124.49	1.64646	1611.44	1.61906	2090.05	1.60393	2568.94	1.59055	2946.99	1.62492
5.89167	1.5734	509.781	1.62954	838.947	1.62339	1124.5	1.64636	1611.45	1.61916	2090.06	1.60403	2568.95	1.59055	2947	1.62392
5.9	1.5748	509.789	1.62944	838.956	1.62299	1124.51	1.64606	1611.45	1.61916	2090.07	1.60403	2568.95	1.59055	2947.01	1.62392
5.90833	1.574	509.797	1.62944	838.964	1.62319	1124.52	1.64676	1611.46	1.61896	2090.07	1.60383	2568.96	1.59055	2947.02	1.62392
5.91667	1.5752	509.806	1.62944	838.972	1.62329	1124.53	1.64666	1611.47	1.61896	2090.08	1.60383	2568.97	1.59055	2947.03	1.62392
5.925	1.5754	509.814	1.62954	838.981	1.62319	1124.54	1.64656	1611.48	1.61896	2090.09	1.60383	2568.98	1.59055	2947.03	1.62392
5.93333	1.5743	509.822	1.62954	838.989	1.62319	1124.54	1.64656	1611.49	1.61896	2090.1	1.60383	2568.99	1.59055	2947.04	1.62392
5.94167	1.5749	509.831	1.62954	838.997	1.62319	1124.55	1.64656	1611.5	1.61896	2090.11	1.60383	2569	1.59055	2947.05	1.62492
5.95	1.5735	509.839	1.62964	839.006	1.62319	1124.56	1.64696	1611.51	1.61886	2090.12	1.60373	2569	1.59055	2947.06	1.62392
5.95833	1.5741	509.847	1.62954	839.014	1.62339	1124.57	1.64656	1611.51	1.61906	2090.12	1.60393	2569.01	1.59055	2947.07	1.62392
5.96667	1.5741	509.856	1.62964	839.022	1.62349	1124.58	1.64626	1611.52	1.61906	2090.13	1.60393	2569.02	1.59055	2947.08	1.62392
5.975	1.5741	509.864	1.62974	839.031	1.62339	1124.59	1.64656	1611.53	1.61896	2090.14	1.60383	2569.03	1.59055	2947.09	1.62392
5.98333	1.5745	509.872	1.62984	839.039	1.62339	1124.59	1.64656	1611.54	1.61916	2090.15	1.60403	2569.04	1.59055	2947.09	1.62392
5.99167	1.5749	509.881	1.62974	839.047	1.62349	1124.6	1.64716	1611.55	1.61906	2090.16	1.60393	2569.05	1.59055	2947.1	1.62392
6	1.5736	509.889	1.62984	839.056	1.62349	1124.61	1.64676	1611.56	1.61896	2090.17	1.60383	2569.05	1.59055	2947.11	1.62392
6.00833	1.5737	509.897	1.62994	839.064	1.62349	1124.62	1.64656	1611.56	1.61896	2090.17	1.60383	2569.06	1.59055	2947.12	1.62292
6.01667	1.5738	509.906	1.63004	839.072	1.62349	1124.63	1.64686	1611.57	1.61886	2090.18	1.60373	2569.07	1.59055	2947.13	1.62392
6.025	1.5741	509.914	1.63004	839.081	1.62359	1124.64	1.64686	1611.58	1.61886	2090.19	1.60373	2569.08	1.59055	2947.14	1.62392
6.03333	1.5734	509.922	1.63004	839.089	1.62349	1124.64	1.64636	1611.59	1.61886	2090.2	1.60373	2569.09	1.59055	2947.14	1.62392
6.04167	1.5736	509.931	1.63004	839.097	1.62359	1124.65	1.64646	1611.6	1.61896	2090.21	1.60383	2569.1	1.59055	2947.15	1.62392
6.05	1.5731	509.939	1.63004	839.106	1.62349	1124.66	1.64656	1611.61	1.61896	2090.22	1.60383	2569.1	1.59055	2947.16	1.62392
6.05833	1.5742	509.947	1.63014	839.114	1.62349	1124.67	1.64656	1611.61	1.61916	2090.22	1.60403	2569.11	1.59055	2947.17	1.62392
6.06667	1.5749	509.956	1.63004	839.122	1.62359	1124.68	1.64646	1611.62	1.61906	2090.23	1.60393	2569.12	1.59055	2947.18	1.62392
6.075	1.5737	509.964	1.62984	839.131	1.62349	1124.69	1.64676	1611.63	1.61866	2090.24	1.60353	2569.13	1.59055	2947.18	1.62392
6.08333	1.5734	509.972	1.63004	839.139	1.62359	1124.69	1.64656	1611.64	1.61906	2090.25	1.60393	2569.14	1.59055	2947.19	1.62392
6.09167	1.5738	509.981	1.62994	839.147	1.62359	1124.7	1.64666	1611.65	1.61896	2090.26	1.60383	2569.15	1.59055	2947.2	1.62392
6.1	1.5742	509.989	1.63004	839.156	1.62349	1124.71	1.64656	1611.65	1.61896	2090.27	1.60383	2569.15	1.59055	2947.21	1.62392
6.10833	1.5738	509.997	1.62994	839.164	1.62359	1124.72	1.64636	1611.66	1.61906	2090.27	1.60393	2569.16	1.59055	2947.22	1.62292
6.11667	1.5746	510.006	1.62984	839.172	1.62369	1124.73	1.64646	1611.67	1.61906	2090.28	1.60393	2569.17	1.59055	2947.23	1.62392
6.125	1.5759	510.014	1.63004	839.181	1.62349	1124.74	1.64666	1611.68	1.61906	2090.29	1.60393	2569.18	1.59055	2947.24	1.62292
6.13333	1.575	510.022	1.63024	839.189	1.62359	1124.74	1.64636	1611.69	1.61876	2090.3	1.60363	2569.19	1.59055	2947.24	1.62392
6.14167	1.5764	510.031	1.63004	839.197	1.62379	1124.75	1.64656	1611.7	1.61886	2090.31	1.60373	2569.2	1.59055	2947.25	1.62392
6.15	1.5772	510.039	1.63014	839.206	1.62369	1124.76	1.64696	1611.7	1.61906	2090.32	1.60393	2569.2	1.59055	2947.26	1.62292
6.15833	1.5766	510.047	1.63004	839.214	1.62359	1124.77	1.64686	1611.71	1.61896	2090.32	1.60383	2569.21	1.59055	2947.27	1.62292
6.16667	1.5769	510.056	1.63004	839.222	1.62359	1124.78	1.64696	1611.72	1.61916	2090.33	1.60403	2569.22	1.59055	2947.28	1.62392
6.175	1.5786	510.064	1.63004	839.231	1.62359	1124.79	1.64626	1611.73	1.61906	2090.34	1.60393	2569.23	1.59055	2947.28	1.62392
6.18333	1.578	510.072	1.62984	839.239	1.62359	1124.79	1.64686	1611.74	1.61896	2090.35	1.60383	2569.24	1.59055	2947.29	1.62392
6.19167	1.5772	510.081	1.62984	839.247	1.62349	1124.8	1.64706	1611.75	1.61896	2090.36	1.60383	2569.25	1.59055	2947.3	1.62392
6.2	1.5784	510.089	1.62984	839.256	1.62359	1124.81	1.64696	1611.76	1.61906	2090.37	1.60393	2569.25	1.59055	2947.31	1.62292
6.20833	1.5757	510.097	1.62994	839.264	1.62369	1124.82	1.64706	1611.76	1.61896	2090.37	1.60383	2569.26	1.59055	2947.32	1.62292
6.21667	1.5764	510.106	1.62984	839.272	1.62369	1124.83	1.64746	1611.77	1.61896	2090.38	1.60383	2569.27	1.59055	2947.33	1.62392
6.225	1.5775	510.114	1.62984	839.281	1.62369	1124.84	1.64726	1611.78	1.61886	2090.39	1.60373	2569.28	1.59055	2947.34	1.62292
6.23333	1.5776	510.122	1.62994	839.289	1.62359	1124.84	1.64696	1611.79	1.61906	2090.4	1.60393	2569.29	1.59055	2947.34	1.62292
6.24167	1.5777	510.131	1.62994	839.297	1.62369	1124.85	1.64716	1611.8	1.61896	2090.41	1.60383	2569.3	1.59055	2947.35	1.62292
6.25	1.5775	510.139	1.63004	839.306	1.62349	1124.86	1.64686	1611.81	1.61886	2090.42	1.60373	2569.3	1.59055	2947.36	1.62292
6.25833	1.5779	510.147	1.63014	839.314	1.62359	1124.87	1.64686	1611.81	1.61886	2090.42	1.60373	2569.31	1.59055	2947.37	1.62292
6.26667	1.5778	510.156	1.63004	839.322	1.62369	1124.88	1.64676	1611.82	1.61896	2090.43	1.60383	2569.32	1.59055	2947.38	1.62292
6.275	1.5771	510.164	1.63004	839.331	1.62359	1124.89	1.64676	1611.83	1.61876	2090.44	1.60363	2569.33	1.59055	2947.39	1.62292
6.28333	1.5779	510.172	1.63004	839.339	1.62369	1124.89	1.64666	1611.84	1.61876	2090.45	1.60363	2569.34	1.59055	2947.39	1.62292
6.29167	1.5788	510.181	1.63004	839.347	1.62369	1124.9	1.64666	1611.85	1.61906	2090.46	1.60393	2569.35	1.59055	2947.4	1.62292
6.3	1.5783	510.189	1.62994	839.356	1.62359	1124.91	1.64696	1611.86	1.61886	2090.47	1.60373	2569.35	1.59055	2947.41	1.62292
6.30833	1.5772	510.197	1.63014	839.364	1.62369	1124.92	1.64726	1611.86	1.61896	2090.47	1.60383	2569.36	1.59055	2947.42	1.62292
6.31667	1.5778	510.206	1.63024	839.372	1.62389	1124.93	1.64686	1611.87	1.61886	2090.48	1.60373	2569.37	1.59055	2947.43	1.62292
6.325	1.5767	510.214	1.63004	839.381	1.62389	1124.94	1.64696	1611.88	1.61866	2090.49	1.60353	2569.38	1.59055	2947.43	1.62292
6.33333	1.5779	510.222	1.63034	839.389	1.62379	1124.94	1.64716	1611.89	1.61886	2090.5	1.60373	2569.39	1.59055	2947.44	1.62292
6.34167	1.5781	510.231	1.63014	839.397	1.62399	1124.95	1.64666	1611.9	1.61906	2090.51	1.60393	2569.4	1.59055	2947.45	1.62292
6.35	1.5781	510.239	1.63014	839.406	1.62389	1124.96	1.64706	1611.9	1.61896	2090.52	1.60383	2569.4	1.59055	2947.46	1.62292
6.35833	1.5768	510.247	1.63034	839.414	1.62389	1124.97	1.64706	1611.91	1.61906	2090.52	1.60393	2569.41	1.59055	2947.47	1.62292
6.36667	1.5774	510.256	1.63034	839.422	1.62379	1124.98	1.64666	1611.92	1.61896	2090.53	1.60383	2569.42	1.59055	2947.48	1.62292
6.375	1.5781	510.264	1.63034	839.431	1.62409	1124.99	1.64656	1611.93	1.61886	2090.54	1.60373	2569.43	1.59055	2947.49	1.62292
6.38333	1.578	510.272	1.63014	839.439	1.62399	1124.99	1.64626	1611.94	1.61896	2090.55	1.60383	2569.44	1.59055	2947.49	1.62292
6.39167	1.5798	510.281	1.63054	839.447	1.62379	1125	1.64656	1611.95	1.61886	2090.56	1.60373	2569.45	1.59055	2947.5	1.62292
6.4	1.5789	510.289	1.63044	839.456	1.62389	1125.01	1.64686	1611.95	1.61896	2090.57	1.60383	2569.45	1.59055	2947.51	1.62292
6.40833	1.577	510.297	1.63044	839.464	1.62389	1125.02	1.64676	1611.96	1.61886	2090.57	1.60373	2569.46	1.59055	2947.52	1.62292
6.41667	1.5788	510.306	1.63084	839.472	1.62389	1125.03	1.64706	1611.97	1.61906	2090.58	1.60393	2569.47	1.59055	2947.53	1.62292
6.425	1.5776	510.314	1.63094	839.481	1.62379	1125.04	1.64696	1611.98	1.61886	2090.59	1.60373	2569.48	1.59055	2947.53	1.62292
6.43333	1.578	510.322	1.63074	839.489	1.62399	1125.04	1.64696	1611.99	1.61876	2090.6	1.60363	2569.49	1.59055	2947.54	1.62292
6.44167	1.5778	510.331	1.63084	839.497	1.62399	1125.05	1.64716	1612	1.61886	2090.61	1.60373	2569.5	1.59055	2947.55	1.62292
6.45	1.5793	510.339	1.63074	839.506	1.62379	1125.06	1.64756	1612.01	1.61896	2090.62	1.60383	2569.5	1.59055	2947.56	1.62292
6.45833	1.5797	510.347	1.63074	839.514	1.62409	1125.07	1.64726	1612.01	1.61886	2090.62	1.60373	2569.51	1.59055	2947.57	1.62292
6.46667	1.5802	510.356	1.63074	839.522	1.62419	1125.08	1.64706	1612.02	1.61876	2090.63	1.60363	2569.52	1.59055	2947.58	1.62292
6.475	1.5796	510.364	1.63094	839.531	1.62389	1125.09	1.64726	1612.03	1.61876	2090.64	1.60363	2569.53	1.59055	2947.59	1.62292
6.48333	1.5805	510.372	1.63084	839.539	1.62409	1125.09	1.64726	1612.04	1.61886	2090.65	1.60373	2569.54	1.59055	2947.59	1.62292
6.49167	1.5792	510.381	1.63084	839.547	1.62389	1125.1	1.64696	1612.05	1.61886	2090.66	1.60373	2569.55	1.59055	2947.6	1.62292
6.5	1.5793	510.389	1.63094	839.556	1.62419	1125.11	1.64736	1612.06	1.61906	2090.67	1.60393	2569.55	1.59055	2947.61	1.62292
6.50833	1.5798	510.397	1.63094	839.564	1.62409	1125.12	1.64696	1612.06	1.61896	2090.67	1.60383	2569.56	1.59155	2947.62	1.62292
6.51667	1.5796	510.406	1.63104	839.572	1.62419	1125.13	1.64676	1612.07	1.61896	2090.68	1.60383	2569.57	1.59155	2947.63	1.62292
6.525	1.5801	510.414	1.63104	839.581	1.62429	1125.14	1.64656	1612.08	1.61896	2090.69	1.60383	2569.58	1.59155	2947.64	1.62292
6.53333	1.5811	510.422	1.63094	839.589	1.62419	1125.14	1.64696	1612.09	1.61886	2090.7	1.60373	2569.59	1.59055	2947.64	1.62292
6.54167	1.5799	510.431	1.63114	839.597	1.62419	1125.15	1.64656	1612.1	1.61886	2090.71	1.60373	2569.6	1.59055	2947.65	1.62292
6.55	1.5798	510.439	1.63114	839.606	1.62419	1125.16	1.64676	1612.11	1.61896	2090.72	1.60383	2569.6	1.59155	2947.66	1.62292
6.55833	1.5808	510.447	1.63094	839.614	1.62419	1125.17	1.64666	1612.11	1.61896	2090.72	1.60383	2569.61	1.59155	2947.67	1.62292
6.56667	1.5801	510.456	1.63104	839.622	1.62419	1125.18	1.64646	1612.12	1.61886	2090.73	1.60373	2569.62	1.59155	2947.68	1.62292
6.575	1.5804	510.464	1.63114	839.631	1.62429	1125.19	1.64666	1612.13	1.61886	2090.74	1.60373	2569.63	1.59155	2947.68	1.62292
6.58333	1.581	510.472	1.63114	839.639	1.62419	1125.19	1.64696	1612.14	1.61886	2090.75	1.60373	2569.64	1.59155	2947.69	1.62292
6.59167	1.5814	510.481	1.63114	839.647	1.62429	1125.2	1.64656	1612.15	1.61896	2090.76	1.60383	2569.65	1.59155	2947.7	1.62292
6.6	1.5811	510.489	1.63124	839.656	1.62429	1125.21	1.64676	1612.15	1.61896	2090.77	1.60383	2569.65	1.59155	2947.71	1.62292
6.60833	1.5812	510.497	1.63104	839.664	1.62419	1125.22	1.64636	1612.16	1.61886	2090.77	1.60373	2569.66	1.59155	2947.72	1.62292
6.61667	1.5804	510.506	1.63124	839.672	1.62419	1125.23	1.64656	1612.17	1.61876	2090.78	1.60363	2569.67	1.59155	2947.73	1.62292
6.625	1.5798	510.514	1.63114	839.681	1.62429	1125.24	1.64676	1612.18	1.61886	2090.79	1.60373	2569.68	1.59155	2947.74	1.62292
6.63333	1.5807	510.522	1.63114	839.689	1.62419	1125.24	1.64646	1612.19	1.61876	2090.8	1.60363	2569.69	1.59155	2947.74	1.62292
6.64167	1.5807	510.531	1.63114	839.697	1.62429	1125.25	1.64666	1612.2	1.61896	2090.81	1.60383	2569.7	1.59155	2947.75	1.62292
6.65	1.5809	510.539	1.63114	839.706	1.62439	1125.26	1.64666	1612.2	1.61886	2090.82	1.60373	2569.7	1.59155	2947.76	1.62292
6.65833	1.5829	510.547	1.63124	839.714	1.62439	1125.27	1.64656	1612.21	1.61886	2090.82	1.60373	2569.71	1.59155	2947.77	1.62292
6.66667	1.5812	510.556	1.63124	839.722	1.62449	1125.28	1.64716	1612.22	1.61886	2090.83	1.60373	2569.72	1.59155	2947.78	1.62292
6.675	1.5819	510.564	1.63124	839.731	1.62439	1125.29	1.64676	1612.23	1.61896	2090.84	1.60383	2569.73	1.59155	2947.78	1.62192
6.68333	1.5803	510.572	1.63114	839.739	1.62429	1125.29	1.64716	1612.24	1.61896	2090.85	1.60383	2569.74	1.59155	2947.79	1.62192
6.69167	1.5803	510.581	1.63114	839.747	1.62429	1125.3	1.64656	1612.25	1.61876	2090.86	1.60363	2569.75	1.59155	2947.8	1.62292
6.7	1.5803	510.589	1.63124	839.756	1.62429	1125.31	1.64666	1612.26	1.61886	2090.87	1.60373	2569.75	1.59155	2947.81	1.62292
6.70833	1.5805	510.597	1.63134	839.764	1.62429	1125.32	1.64696	1612.26	1.61886	2090.87	1.60373	2569.76	1.59155	2947.82	1.62192
6.71667	1.5807	510.606	1.63124	839.772	1.62419	1125.33	1.64716	1612.27	1.61896	2090.88	1.60383	2569.77	1.59155	2947.83	1.62292
6.725	1.581	510.614	1.63134	839.781	1.62439	1125.34	1.64726	1612.28	1.61886	2090.89	1.60373	2569.78	1.59155	2947.84	1.62192
6.73333	1.5803	510.622	1.63124	839.789	1.62449	1125.34	1.64686	1612.29	1.61896	2090.9	1.60383	2569.79	1.59255	2947.84	1.62292
6.74167	1.5811	510.631	1.63134	839.797	1.62449	1125.35	1.64666	1612.3	1.61886	2090.91	1.60373	2569.8	1.59155	2947.85	1.62292
6.75	1.5811	510.639	1.63144	839.806	1.62449	1125.36	1.64666	1612.31	1.61896	2090.92	1.60383	2569.8	1.59155	2947.86	1.62292
6.75833	1.5816	510.647	1.63124	839.814	1.62439	1125.37	1.64636	1612.31	1.61886	2090.92	1.60373	2569.81	1.59255	2947.87	1.62292
6.76667	1.5818	510.656	1.63134	839.822	1.62449	1125.38	1.64686	1612.32	1.61866	2090.93	1.60353	2569.82	1.59255	2947.88	1.62192
6.775	1.5806	510.664	1.63164	839.831	1.62459	1125.39	1.64706	1612.33	1.61906	2090.94	1.60393	2569.83	1.59255	2947.89	1.62292
6.78333	1.5818	510.672	1.63144	839.839	1.62449	1125.39	1.64696	1612.34	1.61896	2090.95	1.60383	2569.84	1.59255	2947.89	1.62292
6.79167	1.5822	510.681	1.63144	839.847	1.62439	1125.4	1.64646	1612.35	1.61896	2090.96	1.60383	2569.85	1.59255	2947.9	1.62292
6.8	1.5817	510.689	1.63154	839.856	1.62459	1125.41	1.64676	1612.36	1.61886	2090.97	1.60373	2569.85	1.59255	2947.91	1.62292
6.80833	1.582	510.697	1.63144	839.864	1.62459	1125.42	1.64716	1612.36	1.61876	2090.97	1.60363	2569.86	1.59255	2947.92	1.62192
6.81667	1.5816	510.706	1.63164	839.872	1.62479	1125.43	1.64646	1612.37	1.61876	2090.98	1.60363	2569.87	1.59255	2947.93	1.62292
6.825	1.5817	510.714	1.63144	839.881	1.62469	1125.44	1.64626	1612.38	1.61896	2090.99	1.60383	2569.88	1.59255	2947.93	1.62292
6.83333	1.5812	510.722	1.63144	839.889	1.62489	1125.44	1.64656	1612.39	1.61896	2091	1.60383	2569.89	1.59255	2947.94	1.62192
6.84167	1.5816	510.731	1.63154	839.897	1.62479	1125.45	1.64676	1612.4	1.61886	2091.01	1.60373	2569.9	1.59255	2947.95	1.62192
6.85	1.5814	510.739	1.63154	839.906	1.62479	1125.46	1.64666	1612.4	1.61886	2091.02	1.60373	2569.9	1.59255	2947.96	1.62292
6.85833	1.5816	510.747	1.63154	839.914	1.62479	1125.47	1.64646	1612.41	1.61896	2091.02	1.60383	2569.91	1.59255	2947.97	1.62292
6.86667	1.5814	510.756	1.63154	839.922	1.62479	1125.48	1.64686	1612.42	1.61906	2091.03	1.60393	2569.92	1.59355	2947.98	1.62192
6.875	1.5823	510.764	1.63134	839.931	1.62479	1125.49	1.64696	1612.43	1.61896	2091.04	1.60383	2569.93	1.59255	2947.99	1.62192
6.88333	1.5817	510.772	1.63154	839.939	1.62479	1125.49	1.64696	1612.44	1.61896	2091.05	1.60383	2569.94	1.59255	2947.99	1.62292
6.89167	1.5817	510.781	1.63154	839.947	1.62489	1125.5	1.64676	1612.45	1.61886	2091.06	1.60373	2569.95	1.59255	2948	1.62292
6.9	1.5821	510.789	1.63154	839.956	1.62479	1125.51	1.64676	1612.45	1.61896	2091.07	1.60383	2569.95	1.59255	2948.01	1.62192
6.90833	1.583	510.797	1.63154	839.964	1.62509	1125.52	1.64726	1612.46	1.61876	2091.07	1.60363	2569.96	1.59255	2948.02	1.62192
6.91667	1.5822	510.806	1.63154	839.972	1.62489	1125.53	1.64696	1612.47	1.61886	2091.08	1.60373	2569.97	1.59355	2948.03	1.62192
6.925	1.5825	510.814	1.63144	839.981	1.62479	1125.54	1.64666	1612.48	1.61866	2091.09	1.60353	2569.98	1.59355	2948.03	1.62192
6.93333	1.5822	510.822	1.63174	839.989	1.62489	1125.54	1.64616	1612.49	1.61886	2091.1	1.60373	2569.99	1.59355	2948.04	1.62192
6.94167	1.5817	510.831	1.63154	839.997	1.62509	1125.55	1.64626	1612.5	1.61886	2091.11	1.60373	2570	1.59355	2948.05	1.62192
6.95	1.5816	510.839	1.63174	840.006	1.62499	1125.56	1.64656	1612.51	1.61876	2091.12	1.60363	2570	1.59355	2948.06	1.62292
6.95833	1.583	510.847	1.63164	840.014	1.62489	1125.57	1.64636	1612.51	1.61886	2091.12	1.60373	2570.01	1.59355	2948.07	1.62292
6.96667	1.5826	510.856	1.63154	840.022	1.62499	1125.58	1.64616	1612.52	1.61886	2091.13	1.60373	2570.02	1.59355	2948.08	1.62192
6.975	1.5825	510.864	1.63164	840.031	1.62499	1125.59	1.64686	1612.53	1.61876	2091.14	1.60363	2570.03	1.59355	2948.09	1.62192
6.98333	1.5815	510.872	1.63164	840.039	1.62499	1125.59	1.64636	1612.54	1.61886	2091.15	1.60373	2570.04	1.59355	2948.09	1.62192
6.99167	1.5815	510.881	1.63164	840.047	1.62499	1125.6	1.64666	1612.55	1.61876	2091.16	1.60363	2570.05	1.59355	2948.1	1.62192
7	1.5818	510.889	1.63164	840.056	1.62509	1125.61	1.64606	1612.56	1.61886	2091.17	1.60373	2570.05	1.59355	2948.11	1.62192
7.00833	1.5814	510.897	1.63164	840.064	1.62499	1125.62	1.64596	1612.56	1.61866	2091.17	1.60353	2570.06	1.59455	2948.12	1.62192
7.01667	1.5815	510.906	1.63154	840.072	1.62499	1125.63	1.64656	1612.57	1.61886	2091.18	1.60373	2570.07	1.59355	2948.13	1.62192
7.025	1.5829	510.914	1.63154	840.081	1.62499	1125.64	1.64646	1612.58	1.61886	2091.19	1.60373	2570.08	1.59455	2948.14	1.62192
7.03333	1.5815	510.922	1.63164	840.089	1.62539	1125.64	1.64656	1612.59	1.61886	2091.2	1.60373	2570.09	1.59455	2948.14	1.62192
7.04167	1.5825	510.931	1.63164	840.097	1.62509	1125.65	1.64706	1612.6	1.61896	2091.21	1.60383	2570.1	1.59455	2948.15	1.62192
7.05	1.5819	510.939	1.63154	840.106	1.62529	1125.66	1.64696	1612.61	1.61896	2091.22	1.60383	2570.1	1.59455	2948.16	1.62192
7.05833	1.5825	510.947	1.63184	840.114	1.62519	1125.67	1.64686	1612.61	1.61896	2091.22	1.60383	2570.11	1.59455	2948.17	1.62192
7.06667	1.5819	510.956	1.63174	840.122	1.62519	1125.68	1.64716	1612.62	1.61866	2091.23	1.60353	2570.12	1.59455	2948.18	1.62292
7.075	1.5822	510.964	1.63164	840.131	1.62509	1125.69	1.64716	1612.63	1.61886	2091.24	1.60373	2570.13	1.59455	2948.18	1.62292
7.08333	1.5822	510.972	1.63174	840.139	1.62509	1125.69	1.64656	1612.64	1.61886	2091.25	1.60373	2570.14	1.59455	2948.19	1.62292
7.09167	1.5825	510.981	1.63174	840.147	1.62519	1125.7	1.64676	1612.65	1.61886	2091.26	1.60373	2570.15	1.59455	2948.2	1.62192
7.1	1.5813	510.989	1.63174	840.156	1.62529	1125.71	1.64686	1612.65	1.61896	2091.27	1.60383	2570.15	1.59455	2948.21	1.62192
7.10833	1.582	510.997	1.63184	840.164	1.62529	1125.72	1.64696	1612.66	1.61886	2091.27	1.60373	2570.16	1.59455	2948.22	1.62192
7.11667	1.5817	511.006	1.63164	840.172	1.62519	1125.73	1.64706	1612.67	1.61886	2091.28	1.60373	2570.17	1.59455	2948.23	1.62192
7.125	1.5828	511.014	1.63174	840.181	1.62549	1125.74	1.64706	1612.68	1.61886	2091.29	1.60373	2570.18	1.59555	2948.24	1.62192
7.13333	1.5822	511.022	1.63194	840.189	1.62529	1125.74	1.64716	1612.69	1.61876	2091.3	1.60363	2570.19	1.59555	2948.24	1.62192
7.14167	1.582	511.031	1.63164	840.197	1.62539	1125.75	1.64726	1612.7	1.61896	2091.31	1.60383	2570.2	1.59455	2948.25	1.62192
7.15	1.5846	511.039	1.63164	840.206	1.62519	1125.76	1.64676	1612.7	1.61906	2091.32	1.60393	2570.2	1.59555	2948.26	1.62192
7.15833	1.5837	511.047	1.63184	840.214	1.62519	1125.77	1.64686	1612.71	1.61886	2091.32	1.60373	2570.21	1.59555	2948.27	1.62192
7.16667	1.5841	511.056	1.63184	840.222	1.62529	1125.78	1.64756	1612.72	1.61886	2091.33	1.60373	2570.22	1.59555	2948.28	1.62292
7.175	1.5839	511.064	1.63164	840.231	1.62509	1125.79	1.64726	1612.73	1.61876	2091.34	1.60363	2570.23	1.59555	2948.28	1.62192
7.18333	1.5848	511.072	1.63174	840.239	1.62519	1125.79	1.64666	1612.74	1.61876	2091.35	1.60363	2570.24	1.59555	2948.29	1.62292
7.19167	1.5835	511.081	1.63164	840.247	1.62519	1125.8	1.64686	1612.75	1.61876	2091.36	1.60363	2570.25	1.59555	2948.3	1.62192
7.2	1.5846	511.089	1.63184	840.256	1.62529	1125.81	1.64666	1612.76	1.61876	2091.37	1.60363	2570.25	1.59555	2948.31	1.62192
7.20833	1.5849	511.097	1.63164	840.264	1.62519	1125.82	1.64656	1612.76	1.61886	2091.37	1.60373	2570.26	1.59555	2948.32	1.62192
7.21667	1.5837	511.106	1.63164	840.272	1.62539	1125.83	1.64686	1612.77	1.61886	2091.38	1.60373	2570.27	1.59555	2948.33	1.62192
7.225	1.5846	511.114	1.63174	840.281	1.62549	1125.84	1.64706	1612.78	1.61866	2091.39	1.60353	2570.28	1.59555	2948.34	1.62192
7.23333	1.584	511.122	1.63164	840.289	1.62549	1125.84	1.64726	1612.79	1.61886	2091.4	1.60373	2570.29	1.59555	2948.34	1.62292
7.24167	1.584	511.131	1.63164	840.297	1.62529	1125.85	1.64656	1612.8	1.61896	2091.41	1.60383	2570.3	1.59655	2948.35	1.62192
7.25	1.5845	511.139	1.63184	840.306	1.62539	1125.86	1.64726	1612.81	1.61886	2091.42	1.60373	2570.3	1.59655	2948.36	1.62192
7.25833	1.5848	511.147	1.63164	840.314	1.62539	1125.87	1.64726	1612.81	1.61866	2091.42	1.60353	2570.31	1.59555	2948.37	1.62192
7.26667	1.5841	511.156	1.63174	840.322	1.62539	1125.88	1.64716	1612.82	1.61876	2091.43	1.60363	2570.32	1.59655	2948.38	1.62192
7.275	1.5844	511.164	1.63164	840.331	1.62529	1125.89	1.64706	1612.83	1.61876	2091.44	1.60363	2570.33	1.59655	2948.39	1.62192
7.28333	1.5853	511.172	1.63164	840.339	1.62529	1125.89	1.64736	1612.84	1.61876	2091.45	1.60363	2570.34	1.59655	2948.39	1.62192
7.29167	1.5854	511.181	1.63164	840.347	1.62559	1125.9	1.64696	1612.85	1.61866	2091.46	1.60353	2570.35	1.59655	2948.4	1.62192
7.3	1.5849	511.189	1.63154	840.356	1.62549	1125.91	1.64716	1612.86	1.61876	2091.47	1.60363	2570.35	1.59655	2948.41	1.62192
7.30833	1.5842	511.197	1.63154	840.364	1.62549	1125.92	1.64716	1612.86	1.61886	2091.47	1.60373	2570.36	1.59655	2948.42	1.62192
7.31667	1.5842	511.206	1.63154	840.372	1.62549	1125.93	1.64746	1612.87	1.61866	2091.48	1.60353	2570.37	1.59755	2948.43	1.62192
7.325	1.5845	511.214	1.63164	840.381	1.62549	1125.94	1.64706	1612.88	1.61886	2091.49	1.60373	2570.38	1.59755	2948.43	1.62192
7.33333	1.5843	511.222	1.63174	840.389	1.62559	1125.94	1.64746	1612.89	1.61856	2091.5	1.60343	2570.39	1.59655	2948.44	1.62192
7.34167	1.5846	511.231	1.63174	840.397	1.62529	1125.95	1.64746	1612.9	1.61886	2091.51	1.60373	2570.4	1.59755	2948.45	1.62192
7.35	1.5841	511.239	1.63164	840.406	1.62549	1125.96	1.64786	1612.9	1.61866	2091.52	1.60353	2570.4	1.59755	2948.46	1.62192
7.35833	1.5845	511.247	1.63174	840.414	1.62549	1125.97	1.64826	1612.91	1.61906	2091.52	1.60393	2570.41	1.59755	2948.47	1.62192
7.36667	1.5845	511.256	1.63174	840.422	1.62539	1125.98	1.64786	1612.92	1.61866	2091.53	1.60353	2570.42	1.59755	2948.48	1.62192
7.375	1.5849	511.264	1.63184	840.431	1.62569	1125.99	1.64746	1612.93	1.61856	2091.54	1.60343	2570.43	1.59755	2948.49	1.62292
7.38333	1.585	511.272	1.63194	840.439	1.62539	1125.99	1.64726	1612.94	1.61886	2091.55	1.60373	2570.44	1.59755	2948.49	1.62192
7.39167	1.5843	511.281	1.63184	840.447	1.62549	1126	1.64746	1612.95	1.61896	2091.56	1.60383	2570.45	1.59755	2948.5	1.62192
7.4	1.5842	511.289	1.63234	840.456	1.62559	1126.01	1.64756	1612.95	1.61896	2091.57	1.60383	2570.45	1.59755	2948.51	1.62192
7.40833	1.5849	511.297	1.63214	840.464	1.62559	1126.02	1.64756	1612.96	1.61866	2091.57	1.60353	2570.46	1.59755	2948.52	1.62192
7.41667	1.5844	511.306	1.63224	840.472	1.62559	1126.03	1.64736	1612.97	1.61876	2091.58	1.60363	2570.47	1.59755	2948.53	1.62192
7.425	1.5848	511.314	1.63224	840.481	1.62549	1126.04	1.64776	1612.98	1.61876	2091.59	1.60363	2570.48	1.59755	2948.53	1.62192
7.43333	1.5844	511.322	1.63214	840.489	1.62559	1126.04	1.64736	1612.99	1.61866	2091.6	1.60353	2570.49	1.59855	2948.54	1.62192
7.44167	1.5849	511.331	1.63204	840.497	1.62559	1126.05	1.64706	1613	1.61876	2091.61	1.60363	2570.5	1.59855	2948.55	1.62192
7.45	1.585	511.339	1.63204	840.506	1.62569	1126.06	1.64726	1613.01	1.61876	2091.62	1.60363	2570.5	1.59855	2948.56	1.62192
7.45833	1.5846	511.347	1.63214	840.514	1.62569	1126.07	1.64706	1613.01	1.61886	2091.62	1.60373	2570.51	1.59855	2948.57	1.62192
7.46667	1.5846	511.356	1.63204	840.522	1.62569	1126.08	1.64746	1613.02	1.61876	2091.63	1.60363	2570.52	1.59855	2948.58	1.62192
7.475	1.585	511.364	1.63214	840.531	1.62569	1126.09	1.64746	1613.03	1.61876	2091.64	1.60363	2570.53	1.59855	2948.59	1.62192
7.48333	1.5847	511.372	1.63184	840.539	1.62589	1126.09	1.64696	1613.04	1.61876	2091.65	1.60363	2570.54	1.59855	2948.59	1.62192
7.49167	1.5847	511.381	1.63214	840.547	1.62569	1126.1	1.64746	1613.05	1.61886	2091.66	1.60373	2570.55	1.59855	2948.6	1.62192
7.5	1.5836	511.389	1.63214	840.556	1.62579	1126.11	1.64706	1613.06	1.61876	2091.67	1.60363	2570.55	1.59855	2948.61	1.62192
7.50833	1.5844	511.397	1.63224	840.564	1.62599	1126.12	1.64706	1613.06	1.61886	2091.67	1.60373	2570.56	1.59855	2948.62	1.62192
7.51667	1.585	511.406	1.63204	840.572	1.62579	1126.13	1.64746	1613.07	1.61866	2091.68	1.60353	2570.57	1.59855	2948.63	1.62192
7.525	1.5846	511.414	1.63184	840.581	1.62589	1126.14	1.64786	1613.08	1.61856	2091.69	1.60343	2570.58	1.59855	2948.64	1.62192
7.53333	1.5845	511.422	1.63194	840.589	1.62589	1126.14	1.64746	1613.09	1.61886	2091.7	1.60373	2570.59	1.59855	2948.64	1.62192
7.54167	1.5845	511.431	1.63194	840.597	1.62609	1126.15	1.64746	1613.1	1.61866	2091.71	1.60353	2570.6	1.59955	2948.65	1.62192
7.55	1.5835	511.439	1.63184	840.606	1.62609	1126.16	1.64746	1613.11	1.61856	2091.72	1.60343	2570.6	1.59955	2948.66	1.62192
7.55833	1.5833	511.447	1.63204	840.614	1.62589	1126.17	1.64756	1613.11	1.61886	2091.72	1.60373	2570.61	1.59955	2948.67	1.62192
7.56667	1.5838	511.456	1.63184	840.622	1.62639	1126.18	1.64786	1613.12	1.61856	2091.73	1.60343	2570.62	1.59955	2948.68	1.62192
7.575	1.5838	511.464	1.63204	840.631	1.62619	1126.19	1.64816	1613.13	1.61866	2091.74	1.60353	2570.63	1.59955	2948.68	1.62192
7.58333	1.5838	511.472	1.63204	840.639	1.62609	1126.19	1.64806	1613.14	1.61876	2091.75	1.60363	2570.64	1.59955	2948.69	1.62192
7.59167	1.5832	511.481	1.63194	840.647	1.62609	1126.2	1.64806	1613.15	1.61896	2091.76	1.60383	2570.65	1.59955	2948.7	1.62192
7.6	1.584	511.489	1.63204	840.656	1.62629	1126.21	1.64766	1613.15	1.61866	2091.77	1.60353	2570.65	1.59955	2948.71	1.62192
7.60833	1.5839	511.497	1.63204	840.664	1.62599	1126.22	1.64796	1613.16	1.61876	2091.77	1.60363	2570.66	1.60055	2948.72	1.62192
7.61667	1.5844	511.506	1.63224	840.672	1.62619	1126.23	1.64806	1613.17	1.61866	2091.78	1.60353	2570.67	1.60055	2948.73	1.62192
7.625	1.5832	511.514	1.63204	840.681	1.62619	1126.24	1.64776	1613.18	1.61866	2091.79	1.60353	2570.68	1.60055	2948.74	1.62192
7.63333	1.5842	511.522	1.63214	840.689	1.62609	1126.24	1.64776	1613.19	1.61866	2091.8	1.60353	2570.69	1.59955	2948.74	1.62192
7.64167	1.5839	511.531	1.63204	840.697	1.62629	1126.25	1.64776	1613.2	1.61866	2091.81	1.60353	2570.7	1.60055	2948.75	1.62192
7.65	1.5849	511.539	1.63204	840.706	1.62619	1126.26	1.64776	1613.2	1.61866	2091.82	1.60353	2570.7	1.60055	2948.76	1.62192
7.65833	1.5839	511.547	1.63214	840.714	1.62629	1126.27	1.64786	1613.21	1.61866	2091.82	1.60353	2570.71	1.60055	2948.77	1.62192
7.66667	1.5847	511.556	1.63204	840.722	1.62639	1126.28	1.64796	1613.22	1.61866	2091.83	1.60353	2570.72	1.60055	2948.78	1.62192
7.675	1.5848	511.564	1.63214	840.731	1.62609	1126.29	1.64776	1613.23	1.61876	2091.84	1.60363	2570.73	1.60055	2948.78	1.62192
7.68333	1.5851	511.572	1.63204	840.739	1.62649	1126.29	1.64696	1613.24	1.61886	2091.85	1.60373	2570.74	1.60055	2948.79	1.62192
7.69167	1.5849	511.581	1.63224	840.747	1.62619	1126.3	1.64726	1613.25	1.61876	2091.86	1.60363	2570.75	1.60055	2948.8	1.62192
7.7	1.5849	511.589	1.63214	840.756	1.62619	1126.31	1.64706	1613.26	1.61886	2091.87	1.60373	2570.75	1.60055	2948.81	1.62192
7.70833	1.5853	511.597	1.63214	840.764	1.62639	1126.32	1.64706	1613.26	1.61876	2091.87	1.60363	2570.76	1.60155	2948.82	1.62192
7.71667	1.5851	511.606	1.63204	840.772	1.62629	1126.33	1.64686	1613.27	1.61866	2091.88	1.60353	2570.77	1.60155	2948.83	1.62192
7.725	1.5856	511.614	1.63214	840.781	1.62639	1126.34	1.64736	1613.28	1.61856	2091.89	1.60343	2570.78	1.60155	2948.84	1.62192
7.73333	1.5856	511.622	1.63214	840.789	1.62619	1126.34	1.64706	1613.29	1.61876	2091.9	1.60363	2570.79	1.60155	2948.84	1.62192
7.74167	1.5853	511.631	1.63214	840.797	1.62639	1126.35	1.64706	1613.3	1.61866	2091.91	1.60353	2570.8	1.60155	2948.85	1.62192
7.75	1.5857	511.639	1.63234	840.806	1.62639	1126.36	1.64736	1613.31	1.61866	2091.92	1.60353	2570.8	1.60155	2948.86	1.62192
7.75833	1.5854	511.647	1.63244	840.814	1.62629	1126.37	1.64716	1613.31	1.61866	2091.92	1.60353	2570.81	1.60155	2948.87	1.62192
7.76667	1.5848	511.656	1.63244	840.822	1.62649	1126.38	1.64726	1613.32	1.61876	2091.93	1.60363	2570.82	1.60155	2948.88	1.62192
7.775	1.5853	511.664	1.63254	840.831	1.62639	1126.39	1.64716	1613.33	1.61886	2091.94	1.60373	2570.83	1.60155	2948.89	1.62192
7.78333	1.5855	511.672	1.63254	840.839	1.62629	1126.39	1.64696	1613.34	1.61896	2091.95	1.60383	2570.84	1.60155	2948.89	1.62192
7.79167	1.5862	511.681	1.63244	840.847	1.62639	1126.4	1.64706	1613.35	1.61866	2091.96	1.60353	2570.85	1.60155	2948.9	1.62192
7.8	1.5863	511.689	1.63254	840.856	1.62649	1126.41	1.64686	1613.36	1.61876	2091.97	1.60363	2570.85	1.60155	2948.91	1.62192
7.80833	1.5865	511.697	1.63254	840.864	1.62649	1126.42	1.64716	1613.36	1.61886	2091.97	1.60373	2570.86	1.60255	2948.92	1.62192
7.81667	1.5854	511.706	1.63254	840.872	1.62629	1126.43	1.64716	1613.37	1.61866	2091.98	1.60353	2570.87	1.60255	2948.93	1.62192
7.825	1.5856	511.714	1.63254	840.881	1.62639	1126.44	1.64736	1613.38	1.61896	2091.99	1.60383	2570.88	1.60255	2948.93	1.62192
7.83333	1.5852	511.722	1.63244	840.889	1.62659	1126.44	1.64706	1613.39	1.61886	2092	1.60373	2570.89	1.60255	2948.94	1.62192
7.84167	1.5859	511.731	1.63254	840.897	1.62639	1126.45	1.64736	1613.4	1.61866	2092.01	1.60353	2570.9	1.60255	2948.95	1.62192
7.85	1.5868	511.739	1.63254	840.906	1.62609	1126.46	1.64766	1613.4	1.61866	2092.02	1.60353	2570.9	1.60355	2948.96	1.62192
7.85833	1.586	511.747	1.63254	840.914	1.62609	1126.47	1.64736	1613.41	1.61886	2092.02	1.60373	2570.91	1.60255	2948.97	1.62192
7.86667	1.5865	511.756	1.63264	840.922	1.62609	1126.48	1.64706	1613.42	1.61876	2092.03	1.60363	2570.92	1.60255	2948.98	1.62192
7.875	1.586	511.764	1.63264	840.931	1.62619	1126.49	1.64746	1613.43	1.61866	2092.04	1.60353	2570.93	1.60355	2948.99	1.62192
7.88333	1.5868	511.772	1.63264	840.939	1.62629	1126.49	1.64746	1613.44	1.61876	2092.05	1.60363	2570.94	1.60355	2948.99	1.62192
7.89167	1.5856	511.781	1.63274	840.947	1.62629	1126.5	1.64706	1613.45	1.61886	2092.06	1.60373	2570.95	1.60255	2949	1.62192
7.9	1.586	511.789	1.63254	840.956	1.62619	1126.51	1.64706	1613.45	1.61866	2092.07	1.60353	2570.95	1.60355	2949.01	1.62092
7.90833	1.5867	511.797	1.63264	840.964	1.62619	1126.52	1.64696	1613.46	1.61876	2092.07	1.60363	2570.96	1.60355	2949.02	1.62192
7.91667	1.5865	511.806	1.63264	840.972	1.62619	1126.53	1.64676	1613.47	1.61866	2092.08	1.60353	2570.97	1.60355	2949.03	1.62192
7.925	1.5863	511.814	1.63264	840.981	1.62609	1126.54	1.64716	1613.48	1.61876	2092.09	1.60363	2570.98	1.60355	2949.03	1.62192
7.93333	1.5868	511.822	1.63274	840.989	1.62619	1126.54	1.64716	1613.49	1.61876	2092.1	1.60363	2570.99	1.60355	2949.04	1.62092
7.94167	1.5865	511.831	1.63264	840.997	1.62629	1126.55	1.64706	1613.5	1.61876	2092.11	1.60363	2571	1.60355	2949.05	1.62192
7.95	1.5871	511.839	1.63254	841.006	1.62609	1126.56	1.64706	1613.51	1.61866	2092.12	1.60353	2571	1.60355	2949.06	1.62192
7.95833	1.5863	511.847	1.63264	841.014	1.62629	1126.57	1.64706	1613.51	1.61876	2092.12	1.60363	2571.01	1.60355	2949.07	1.62192
7.96667	1.587	511.856	1.63244	841.022	1.62619	1126.58	1.64686	1613.52	1.61876	2092.13	1.60363	2571.02	1.60355	2949.08	1.62192
7.975	1.5866	511.864	1.63254	841.031	1.62629	1126.59	1.64686	1613.53	1.61876	2092.14	1.60363	2571.03	1.60455	2949.09	1.62192
7.98333	1.5875	511.872	1.63244	841.039	1.62629	1126.59	1.64746	1613.54	1.61866	2092.15	1.60353	2571.04	1.60455	2949.09	1.62192
7.99167	1.5868	511.881	1.63264	841.047	1.62649	1126.6	1.64726	1613.55	1.61856	2092.16	1.60343	2571.05	1.60355	2949.1	1.62192
8	1.5863	511.889	1.63264	841.056	1.62619	1126.61	1.64706	1613.56	1.61866	2092.17	1.60353	2571.05	1.60455	2949.11	1.62192
8.00833	1.5868	511.897	1.63264	841.064	1.62629	1126.62	1.64766	1613.56	1.61876	2092.17	1.60363	2571.06	1.60455	2949.12	1.62192
8.01667	1.587	511.906	1.63254	841.072	1.62639	1126.63	1.64686	1613.57	1.61866	2092.18	1.60353	2571.07	1.60455	2949.13	1.62192
8.025	1.5862	511.914	1.63264	841.081	1.62659	1126.64	1.64696	1613.58	1.61876	2092.19	1.60363	2571.08	1.60455	2949.14	1.62192
8.03333	1.5874	511.922	1.63274	841.089	1.62639	1126.64	1.64716	1613.59	1.61876	2092.2	1.60363	2571.09	1.60455	2949.14	1.62192
8.04167	1.5871	511.931	1.63274	841.097	1.62629	1126.65	1.64726	1613.6	1.61866	2092.21	1.60353	2571.1	1.60455	2949.15	1.62092
8.05	1.5868	511.939	1.63264	841.106	1.62629	1126.66	1.64726	1613.61	1.61876	2092.22	1.60363	2571.1	1.60455	2949.16	1.62092
8.05833	1.587	511.947	1.63264	841.114	1.62639	1126.67	1.64696	1613.61	1.61856	2092.22	1.60343	2571.11	1.60455	2949.17	1.62092
8.06667	1.5878	511.956	1.63274	841.122	1.62639	1126.68	1.64696	1613.62	1.61876	2092.23	1.60363	2571.12	1.60455	2949.18	1.62092
8.075	1.5874	511.964	1.63264	841.131	1.62629	1126.69	1.64706	1613.63	1.61866	2092.24	1.60353	2571.13	1.60555	2949.18	1.62092
8.08333	1.5871	511.972	1.63264	841.139	1.62629	1126.69	1.64726	1613.64	1.61866	2092.25	1.60353	2571.14	1.60555	2949.19	1.62092
8.09167	1.5873	511.981	1.63264	841.147	1.62629	1126.7	1.64706	1613.65	1.61876	2092.26	1.60363	2571.15	1.60555	2949.2	1.62192
8.1	1.5871	511.989	1.63254	841.156	1.62639	1126.71	1.64706	1613.65	1.61866	2092.27	1.60353	2571.15	1.60555	2949.21	1.62192
8.10833	1.587	511.997	1.63264	841.164	1.62639	1126.72	1.64716	1613.66	1.61866	2092.27	1.60353	2571.16	1.60555	2949.22	1.62192
8.11667	1.5869	512.006	1.63254	841.172	1.62659	1126.73	1.64746	1613.67	1.61876	2092.28	1.60363	2571.17	1.60555	2949.23	1.62092
8.125	1.5871	512.014	1.63254	841.181	1.62649	1126.74	1.64726	1613.68	1.61856	2092.29	1.60343	2571.18	1.60555	2949.24	1.62092
8.13333	1.5881	512.022	1.63254	841.189	1.62639	1126.74	1.64726	1613.69	1.61886	2092.3	1.60373	2571.19	1.60555	2949.24	1.62092
8.14167	1.5877	512.031	1.63244	841.197	1.62629	1126.75	1.64736	1613.7	1.61866	2092.31	1.60353	2571.2	1.60555	2949.25	1.62192
8.15	1.5876	512.039	1.63264	841.206	1.62649	1126.76	1.64706	1613.7	1.61866	2092.32	1.60353	2571.2	1.60555	2949.26	1.62092
8.15833	1.5868	512.047	1.63254	841.214	1.62639	1126.77	1.64696	1613.71	1.61886	2092.32	1.60373	2571.21	1.60555	2949.27	1.62092
8.16667	1.5871	512.056	1.63274	841.222	1.62649	1126.78	1.64676	1613.72	1.61866	2092.33	1.60353	2571.22	1.60555	2949.28	1.62092
8.175	1.5874	512.064	1.63254	841.231	1.62629	1126.79	1.64736	1613.73	1.61886	2092.34	1.60373	2571.23	1.60555	2949.28	1.62092
8.18333	1.5871	512.072	1.63264	841.239	1.62639	1126.79	1.64726	1613.74	1.61876	2092.35	1.60363	2571.24	1.60555	2949.29	1.62092
8.19167	1.5878	512.081	1.63264	841.247	1.62619	1126.8	1.64706	1613.75	1.61866	2092.36	1.60353	2571.25	1.60655	2949.3	1.62092
8.2	1.5875	512.089	1.63274	841.256	1.62649	1126.81	1.64686	1613.76	1.61866	2092.37	1.60353	2571.25	1.60655	2949.31	1.62092
8.20833	1.5872	512.097	1.63264	841.264	1.62659	1126.82	1.64716	1613.76	1.61876	2092.37	1.60363	2571.26	1.60655	2949.32	1.62192
8.21667	1.5879	512.106	1.63274	841.272	1.62659	1126.83	1.64706	1613.77	1.61856	2092.38	1.60343	2571.27	1.60655	2949.33	1.62192
8.225	1.5877	512.114	1.63274	841.281	1.62659	1126.84	1.64706	1613.78	1.61876	2092.39	1.60363	2571.28	1.60655	2949.34	1.62192
8.23333	1.5872	512.122	1.63264	841.289	1.62659	1126.84	1.64776	1613.79	1.61886	2092.4	1.60373	2571.29	1.60655	2949.34	1.62192
8.24167	1.5872	512.131	1.63254	841.297	1.62649	1126.85	1.64766	1613.8	1.61886	2092.41	1.60373	2571.3	1.60655	2949.35	1.62092
8.25	1.5875	512.139	1.63274	841.306	1.62659	1126.86	1.64726	1613.81	1.61876	2092.42	1.60363	2571.3	1.60655	2949.36	1.62092
8.25833	1.5877	512.147	1.63274	841.314	1.62649	1126.87	1.64746	1613.81	1.61856	2092.42	1.60343	2571.31	1.60655	2949.37	1.62192
8.26667	1.5877	512.156	1.63284	841.322	1.62649	1126.88	1.64746	1613.82	1.61866	2092.43	1.60353	2571.32	1.60655	2949.38	1.62092
8.275	1.5876	512.164	1.63284	841.331	1.62659	1126.89	1.64746	1613.83	1.61866	2092.44	1.60353	2571.33	1.60655	2949.39	1.62092
8.28333	1.5881	512.172	1.63284	841.339	1.62649	1126.89	1.64726	1613.84	1.61886	2092.45	1.60373	2571.34	1.60755	2949.39	1.62192
8.29167	1.588	512.181	1.63294	841.347	1.62639	1126.9	1.64746	1613.85	1.61866	2092.46	1.60353	2571.35	1.60755	2949.4	1.62092
8.3	1.5871	512.189	1.63274	841.356	1.62649	1126.91	1.64756	1613.86	1.61876	2092.47	1.60363	2571.35	1.60755	2949.41	1.62092
8.30833	1.5875	512.197	1.63264	841.364	1.62669	1126.92	1.64706	1613.86	1.61876	2092.47	1.60363	2571.36	1.60755	2949.42	1.62092
8.31667	1.5876	512.206	1.63274	841.372	1.62659	1126.93	1.64746	1613.87	1.61856	2092.48	1.60343	2571.37	1.60755	2949.43	1.62092
8.325	1.5876	512.214	1.63274	841.381	1.62659	1126.94	1.64726	1613.88	1.61876	2092.49	1.60363	2571.38	1.60755	2949.43	1.62092
8.33333	1.5879	512.222	1.63284	841.389	1.62639	1126.94	1.64736	1613.89	1.61876	2092.5	1.60363	2571.39	1.60755	2949.44	1.62092
8.34167	1.5878	512.231	1.63284	841.397	1.62659	1126.95	1.64736	1613.9	1.61866	2092.51	1.60353	2571.4	1.60755	2949.45	1.62092
8.35	1.5882	512.239	1.63304	841.406	1.62659	1126.96	1.64716	1613.9	1.61876	2092.52	1.60363	2571.4	1.60755	2949.46	1.62092
8.35833	1.5877	512.247	1.63304	841.414	1.62659	1126.97	1.64716	1613.91	1.61856	2092.52	1.60343	2571.41	1.60755	2949.47	1.62192
8.36667	1.588	512.256	1.63294	841.422	1.62659	1126.98	1.64706	1613.92	1.61876	2092.53	1.60363	2571.42	1.60755	2949.48	1.62092
8.375	1.5879	512.264	1.63304	841.431	1.62659	1126.99	1.64786	1613.93	1.61866	2092.54	1.60353	2571.43	1.60755	2949.49	1.62092
8.38333	1.5885	512.272	1.63304	841.439	1.62649	1126.99	1.64756	1613.94	1.61876	2092.55	1.60363	2571.44	1.60755	2949.49	1.62092
8.39167	1.5875	512.281	1.63294	841.447	1.62669	1127	1.64766	1613.95	1.61846	2092.56	1.60333	2571.45	1.60855	2949.5	1.62092
8.4	1.5883	512.289	1.63314	841.456	1.62649	1127.01	1.64736	1613.95	1.61886	2092.57	1.60373	2571.45	1.60855	2949.51	1.62192
8.40833	1.5881	512.297	1.63304	841.464	1.62649	1127.02	1.64756	1613.96	1.61886	2092.57	1.60373	2571.46	1.60855	2949.52	1.62092
8.41667	1.5888	512.306	1.63304	841.472	1.62649	1127.03	1.64766	1613.97	1.61846	2092.58	1.60333	2571.47	1.60855	2949.53	1.62092
8.425	1.5885	512.314	1.63314	841.481	1.62649	1127.04	1.64786	1613.98	1.61866	2092.59	1.60353	2571.48	1.60855	2949.53	1.62092
8.43333	1.5884	512.322	1.63304	841.489	1.62639	1127.04	1.64716	1613.99	1.61876	2092.6	1.60363	2571.49	1.60855	2949.54	1.62092
8.44167	1.5887	512.331	1.63304	841.497	1.62639	1127.05	1.64776	1614	1.61886	2092.61	1.60373	2571.5	1.60855	2949.55	1.62092
8.45	1.588	512.339	1.63294	841.506	1.62639	1127.06	1.64756	1614.01	1.61856	2092.62	1.60343	2571.5	1.60855	2949.56	1.62092
8.45833	1.5887	512.347	1.63314	841.514	1.62649	1127.07	1.64756	1614.01	1.61846	2092.62	1.60333	2571.51	1.60855	2949.57	1.62092
8.46667	1.5884	512.356	1.63314	841.522	1.62649	1127.08	1.64726	1614.02	1.61856	2092.63	1.60343	2571.52	1.60855	2949.58	1.62092
8.475	1.588	512.364	1.63314	841.531	1.62639	1127.09	1.64736	1614.03	1.61846	2092.64	1.60333	2571.53	1.60955	2949.59	1.62092
8.48333	1.5883	512.372	1.63314	841.539	1.62639	1127.09	1.64776	1614.04	1.61886	2092.65	1.60373	2571.54	1.60855	2949.59	1.62092
8.49167	1.5879	512.381	1.63304	841.547	1.62639	1127.1	1.64766	1614.05	1.61836	2092.66	1.60323	2571.55	1.60855	2949.6	1.62092
8.5	1.5886	512.389	1.63314	841.556	1.62639	1127.11	1.64746	1614.06	1.61866	2092.67	1.60353	2571.55	1.60855	2949.61	1.62092
8.50833	1.5884	512.397	1.63324	841.564	1.62639	1127.12	1.64786	1614.06	1.61856	2092.67	1.60343	2571.56	1.60955	2949.62	1.62092
8.51667	1.5886	512.406	1.63304	841.572	1.62619	1127.13	1.64756	1614.07	1.61866	2092.68	1.60353	2571.57	1.60955	2949.63	1.62092
8.525	1.5884	512.414	1.63304	841.581	1.62639	1127.14	1.64766	1614.08	1.61866	2092.69	1.60353	2571.58	1.60955	2949.64	1.62092
8.53333	1.588	512.422	1.63314	841.589	1.62619	1127.14	1.64776	1614.09	1.61876	2092.7	1.60363	2571.59	1.60955	2949.64	1.62092
8.54167	1.5888	512.431	1.63304	841.597	1.62629	1127.15	1.64736	1614.1	1.61866	2092.71	1.60353	2571.6	1.60955	2949.65	1.62092
8.55	1.5886	512.439	1.63304	841.606	1.62629	1127.16	1.64716	1614.11	1.61856	2092.72	1.60343	2571.6	1.61055	2949.66	1.62192
8.55833	1.5887	512.447	1.63304	841.614	1.62619	1127.17	1.64746	1614.11	1.61856	2092.72	1.60343	2571.61	1.60955	2949.67	1.62092
8.56667	1.5889	512.456	1.63304	841.622	1.62619	1127.18	1.64726	1614.12	1.61856	2092.73	1.60343	2571.62	1.60955	2949.68	1.62092
8.575	1.5891	512.464	1.63304	841.631	1.62619	1127.19	1.64736	1614.13	1.61866	2092.74	1.60353	2571.63	1.60955	2949.68	1.62192
8.58333	1.5885	512.472	1.63304	841.639	1.62629	1127.19	1.64736	1614.14	1.61856	2092.75	1.60343	2571.64	1.60955	2949.69	1.62092
8.59167	1.5889	512.481	1.63314	841.647	1.62639	1127.2	1.64746	1614.15	1.61856	2092.76	1.60343	2571.65	1.60955	2949.7	1.62192
8.6	1.5895	512.489	1.63314	841.656	1.62629	1127.21	1.64766	1614.15	1.61846	2092.77	1.60333	2571.65	1.61055	2949.71	1.62092
8.60833	1.5889	512.497	1.63304	841.664	1.62619	1127.22	1.64746	1614.16	1.61846	2092.77	1.60333	2571.66	1.61055	2949.72	1.62092
8.61667	1.5892	512.506	1.63314	841.672	1.62619	1127.23	1.64746	1614.17	1.61866	2092.78	1.60353	2571.67	1.61055	2949.73	1.62092
8.625	1.5891	512.514	1.63304	841.681	1.62629	1127.24	1.64756	1614.18	1.61856	2092.79	1.60343	2571.68	1.61055	2949.74	1.62092
8.63333	1.5899	512.522	1.63314	841.689	1.62609	1127.24	1.64806	1614.19	1.61856	2092.8	1.60343	2571.69	1.61055	2949.74	1.62092
8.64167	1.5896	512.531	1.63304	841.697	1.62619	1127.25	1.64786	1614.2	1.61856	2092.81	1.60343	2571.7	1.61055	2949.75	1.62092
8.65	1.5895	512.539	1.63314	841.706	1.62609	1127.26	1.64796	1614.2	1.61826	2092.82	1.60313	2571.7	1.61055	2949.76	1.62092
8.65833	1.5887	512.547	1.63304	841.714	1.62619	1127.27	1.64796	1614.21	1.61866	2092.82	1.60353	2571.71	1.61055	2949.77	1.62092
8.66667	1.5892	512.556	1.63314	841.722	1.62609	1127.28	1.64756	1614.22	1.61866	2092.83	1.60353	2571.72	1.61055	2949.78	1.62092
8.675	1.5895	512.564	1.63314	841.731	1.62609	1127.29	1.64726	1614.23	1.61846	2092.84	1.60333	2571.73	1.61055	2949.78	1.62092
8.68333	1.5895	512.572	1.63304	841.739	1.62599	1127.29	1.64816	1614.24	1.61856	2092.85	1.60343	2571.74	1.61055	2949.79	1.62092
8.69167	1.59	512.581	1.63304	841.747	1.62609	1127.3	1.64786	1614.25	1.61826	2092.86	1.60313	2571.75	1.61055	2949.8	1.62092
8.7	1.5897	512.589	1.63304	841.756	1.62609	1127.31	1.64756	1614.26	1.61866	2092.87	1.60353	2571.75	1.61055	2949.81	1.62092
8.70833	1.5896	512.597	1.63304	841.764	1.62609	1127.32	1.64766	1614.26	1.61866	2092.87	1.60353	2571.76	1.61155	2949.82	1.62092
8.71667	1.5893	512.606	1.63304	841.772	1.62609	1127.33	1.64746	1614.27	1.61866	2092.88	1.60353	2571.77	1.61155	2949.83	1.62092
8.725	1.5896	512.614	1.63294	841.781	1.62599	1127.34	1.64796	1614.28	1.61856	2092.89	1.60343	2571.78	1.61155	2949.84	1.62092
8.73333	1.5897	512.622	1.63294	841.789	1.62609	1127.34	1.64806	1614.29	1.61846	2092.9	1.60333	2571.79	1.61155	2949.84	1.62092
8.74167	1.5893	512.631	1.63304	841.797	1.62609	1127.35	1.64746	1614.3	1.61846	2092.91	1.60333	2571.8	1.61155	2949.85	1.62092
8.75	1.5897	512.639	1.63324	841.806	1.62609	1127.36	1.64736	1614.31	1.61846	2092.92	1.60333	2571.8	1.61155	2949.86	1.62092
8.75833	1.5895	512.647	1.63304	841.814	1.62629	1127.37	1.64736	1614.31	1.61856	2092.92	1.60343	2571.81	1.61155	2949.87	1.62092
8.76667	1.5896	512.656	1.63304	841.822	1.62609	1127.38	1.64746	1614.32	1.61846	2092.93	1.60333	2571.82	1.61155	2949.88	1.62092
8.775	1.5892	512.664	1.63314	841.831	1.62619	1127.39	1.64786	1614.33	1.61866	2092.94	1.60353	2571.83	1.61255	2949.89	1.62092
8.78333	1.5898	512.672	1.63304	841.839	1.62609	1127.39	1.64786	1614.34	1.61846	2092.95	1.60333	2571.84	1.61155	2949.89	1.62092
8.79167	1.589	512.681	1.63304	841.847	1.62609	1127.4	1.64806	1614.35	1.61846	2092.96	1.60333	2571.85	1.61155	2949.9	1.62092
8.8	1.5896	512.689	1.63304	841.856	1.62609	1127.41	1.64826	1614.36	1.61836	2092.97	1.60323	2571.85	1.61155	2949.91	1.62092
8.80833	1.5895	512.697	1.63314	841.864	1.62609	1127.42	1.64766	1614.36	1.61846	2092.97	1.60333	2571.86	1.61255	2949.92	1.62092
8.81667	1.5895	512.706	1.63324	841.872	1.62609	1127.43	1.64816	1614.37	1.61836	2092.98	1.60323	2571.87	1.61255	2949.93	1.62092
8.825	1.5909	512.714	1.63324	841.881	1.62599	1127.44	1.64796	1614.38	1.61836	2092.99	1.60323	2571.88	1.61255	2949.93	1.62092
8.83333	1.5907	512.722	1.63314	841.889	1.62609	1127.44	1.64756	1614.39	1.61836	2093	1.60323	2571.89	1.61255	2949.94	1.62092
8.84167	1.5913	512.731	1.63324	841.897	1.62579	1127.45	1.64806	1614.4	1.61846	2093.01	1.60333	2571.9	1.61255	2949.95	1.62092
8.85	1.5915	512.739	1.63324	841.906	1.62599	1127.46	1.64786	1614.4	1.61836	2093.02	1.60323	2571.9	1.61255	2949.96	1.62092
8.85833	1.5908	512.747	1.63324	841.914	1.62599	1127.47	1.64806	1614.41	1.61836	2093.02	1.60323	2571.91	1.61255	2949.97	1.62092
8.86667	1.5907	512.756	1.63324	841.922	1.62619	1127.48	1.64836	1614.42	1.61846	2093.03	1.60333	2571.92	1.61255	2949.98	1.62092
8.875	1.5915	512.764	1.63334	841.931	1.62589	1127.49	1.64816	1614.43	1.61836	2093.04	1.60323	2571.93	1.61255	2949.99	1.62092
8.88333	1.5913	512.772	1.63334	841.939	1.62589	1127.49	1.64876	1614.44	1.61826	2093.05	1.60313	2571.94	1.61255	2949.99	1.62092
8.89167	1.5911	512.781	1.63344	841.947	1.62589	1127.5	1.64806	1614.45	1.61836	2093.06	1.60323	2571.95	1.61255	2950	1.62092
8.9	1.5915	512.789	1.63334	841.956	1.62599	1127.51	1.64806	1614.45	1.61856	2093.07	1.60343	2571.95	1.61255	2950.01	1.62092
8.90833	1.5911	512.797	1.63334	841.964	1.62589	1127.52	1.64806	1614.46	1.61846	2093.07	1.60333	2571.96	1.61255	2950.02	1.62092
8.91667	1.5915	512.806	1.63344	841.972	1.62599	1127.53	1.64776	1614.47	1.61846	2093.08	1.60333	2571.97	1.61255	2950.03	1.62092
8.925	1.5913	512.814	1.63334	841.981	1.62599	1127.54	1.64786	1614.48	1.61836	2093.09	1.60323	2571.98	1.61255	2950.03	1.62092
8.93333	1.5918	512.822	1.63324	841.989	1.62579	1127.54	1.64796	1614.49	1.61836	2093.1	1.60323	2571.99	1.61255	2950.04	1.62092
8.94167	1.5914	512.831	1.63324	841.997	1.62589	1127.55	1.64836	1614.5	1.61816	2093.11	1.60303	2572	1.61355	2950.05	1.62092
8.95	1.5908	512.839	1.63324	842.006	1.62589	1127.56	1.64786	1614.51	1.61836	2093.12	1.60323	2572	1.61355	2950.06	1.62092
8.95833	1.5915	512.847	1.63324	842.014	1.62569	1127.57	1.64796	1614.51	1.61836	2093.12	1.60323	2572.01	1.61355	2950.07	1.62092
8.96667	1.5909	512.856	1.63334	842.022	1.62589	1127.58	1.64776	1614.52	1.61826	2093.13	1.60313	2572.02	1.61355	2950.08	1.62092
8.975	1.5923	512.864	1.63344	842.031	1.62589	1127.59	1.64836	1614.53	1.61826	2093.14	1.60313	2572.03	1.61355	2950.09	1.62092
8.98333	1.5917	512.872	1.63344	842.039	1.62599	1127.59	1.64786	1614.54	1.61836	2093.15	1.60323	2572.04	1.61355	2950.09	1.62092
8.99167	1.5919	512.881	1.63344	842.047	1.62569	1127.6	1.64816	1614.55	1.61836	2093.16	1.60323	2572.05	1.61355	2950.1	1.62092
9	1.5915	512.889	1.63354	842.056	1.62589	1127.61	1.64776	1614.56	1.61836	2093.17	1.60323	2572.05	1.61355	2950.11	1.62092
9.00833	1.5915	512.897	1.63364	842.064	1.62599	1127.62	1.64776	1614.56	1.61846	2093.17	1.60333	2572.06	1.61355	2950.12	1.62092
9.01667	1.5912	512.906	1.63354	842.072	1.62609	1127.63	1.64836	1614.57	1.61836	2093.18	1.60323	2572.07	1.61355	2950.13	1.62092
9.025	1.5917	512.914	1.63354	842.081	1.62589	1127.64	1.64836	1614.58	1.61836	2093.19	1.60323	2572.08	1.61355	2950.14	1.62092
9.03333	1.5919	512.922	1.63334	842.089	1.62589	1127.64	1.64816	1614.59	1.61836	2093.2	1.60323	2572.09	1.61355	2950.14	1.62092
9.04167	1.5917	512.931	1.63324	842.097	1.62589	1127.65	1.64786	1614.6	1.61836	2093.21	1.60323	2572.1	1.61455	2950.15	1.62092
9.05	1.5917	512.939	1.63334	842.106	1.62559	1127.66	1.64846	1614.61	1.61846	2093.22	1.60333	2572.1	1.61455	2950.16	1.62092
9.05833	1.5919	512.947	1.63334	842.114	1.62559	1127.67	1.64826	1614.61	1.61836	2093.22	1.60323	2572.11	1.61455	2950.17	1.62092
9.06667	1.592	512.956	1.63334	842.122	1.62579	1127.68	1.64806	1614.62	1.61846	2093.23	1.60333	2572.12	1.61455	2950.18	1.62092
9.075	1.5917	512.964	1.63354	842.131	1.62579	1127.69	1.64886	1614.63	1.61836	2093.24	1.60323	2572.13	1.61455	2950.18	1.62092
9.08333	1.5918	512.972	1.63334	842.139	1.62579	1127.69	1.64856	1614.64	1.61836	2093.25	1.60323	2572.14	1.61455	2950.19	1.62092
9.09167	1.5913	512.981	1.63334	842.147	1.62569	1127.7	1.64856	1614.65	1.61846	2093.26	1.60333	2572.15	1.61455	2950.2	1.62092
9.1	1.5917	512.989	1.63324	842.156	1.62589	1127.71	1.64846	1614.65	1.61826	2093.27	1.60313	2572.15	1.61455	2950.21	1.62092
9.10833	1.5922	512.997	1.63334	842.164	1.62569	1127.72	1.64836	1614.66	1.61826	2093.27	1.60313	2572.16	1.61455	2950.22	1.62092
9.11667	1.5916	513.006	1.63334	842.172	1.62569	1127.73	1.64836	1614.67	1.61816	2093.28	1.60303	2572.17	1.61455	2950.23	1.62092
9.125	1.5913	513.014	1.63324	842.181	1.62579	1127.74	1.64826	1614.68	1.61846	2093.29	1.60333	2572.18	1.61455	2950.24	1.62092
9.13333	1.5916	513.022	1.63344	842.189	1.62569	1127.74	1.64866	1614.69	1.61826	2093.3	1.60313	2572.19	1.61455	2950.24	1.62192
9.14167	1.5915	513.031	1.63334	842.197	1.62589	1127.75	1.64876	1614.7	1.61846	2093.31	1.60333	2572.2	1.61455	2950.25	1.62092
9.15	1.5918	513.039	1.63324	842.206	1.62589	1127.76	1.64896	1614.7	1.61836	2093.32	1.60323	2572.2	1.61455	2950.26	1.62092
9.15833	1.592	513.047	1.63324	842.214	1.62579	1127.77	1.64866	1614.71	1.61816	2093.32	1.60303	2572.21	1.61555	2950.27	1.62092
9.16667	1.5918	513.056	1.63344	842.222	1.62589	1127.78	1.64876	1614.72	1.61836	2093.33	1.60323	2572.22	1.61555	2950.28	1.62092
9.175	1.5914	513.064	1.63334	842.231	1.62599	1127.79	1.64846	1614.73	1.61826	2093.34	1.60313	2572.23	1.61455	2950.28	1.62092
9.18333	1.5921	513.072	1.63354	842.239	1.62579	1127.79	1.64816	1614.74	1.61816	2093.35	1.60303	2572.24	1.61455	2950.29	1.62092
9.19167	1.5921	513.081	1.63354	842.247	1.62589	1127.8	1.64826	1614.75	1.61826	2093.36	1.60313	2572.25	1.61455	2950.3	1.62092
9.2	1.592	513.089	1.63354	842.256	1.62579	1127.81	1.64826	1614.76	1.61826	2093.37	1.60313	2572.25	1.61555	2950.31	1.62092
9.20833	1.5921	513.097	1.63344	842.264	1.62569	1127.82	1.64826	1614.76	1.61826	2093.37	1.60313	2572.26	1.61455	2950.32	1.62092
9.21667	1.5919	513.106	1.63364	842.272	1.62569	1127.83	1.64826	1614.77	1.61796	2093.38	1.60283	2572.27	1.61555	2950.33	1.62092
9.225	1.5921	513.114	1.63364	842.281	1.62569	1127.84	1.64856	1614.78	1.61796	2093.39	1.60283	2572.28	1.61555	2950.34	1.62092
9.23333	1.5917	513.122	1.63354	842.289	1.62579	1127.84	1.64856	1614.79	1.61826	2093.4	1.60313	2572.29	1.61555	2950.34	1.62092
9.24167	1.5916	513.131	1.63344	842.297	1.62579	1127.85	1.64916	1614.8	1.61806	2093.41	1.60293	2572.3	1.61555	2950.35	1.62092
9.25	1.5923	513.139	1.63344	842.306	1.62579	1127.86	1.64866	1614.81	1.61836	2093.42	1.60323	2572.3	1.61555	2950.36	1.62092
9.25833	1.592	513.147	1.63354	842.314	1.62579	1127.87	1.64836	1614.81	1.61826	2093.42	1.60313	2572.31	1.61555	2950.37	1.62092
9.26667	1.5934	513.156	1.63354	842.322	1.62579	1127.88	1.64826	1614.82	1.61816	2093.43	1.60303	2572.32	1.61555	2950.38	1.62092
9.275	1.5941	513.164	1.63344	842.331	1.62579	1127.89	1.64846	1614.83	1.61796	2093.44	1.60283	2572.33	1.61555	2950.39	1.62092
9.28333	1.5939	513.172	1.63334	842.339	1.62589	1127.89	1.64896	1614.84	1.61806	2093.45	1.60293	2572.34	1.61555	2950.39	1.62092
9.29167	1.5938	513.181	1.63344	842.347	1.62569	1127.9	1.64896	1614.85	1.61816	2093.46	1.60303	2572.35	1.61555	2950.4	1.62092
9.3	1.5942	513.189	1.63334	842.356	1.62589	1127.91	1.64866	1614.86	1.61816	2093.47	1.60303	2572.35	1.61555	2950.41	1.62092
9.30833	1.5936	513.197	1.63354	842.364	1.62569	1127.92	1.64886	1614.86	1.61806	2093.47	1.60293	2572.36	1.61555	2950.42	1.62092
9.31667	1.5941	513.206	1.63344	842.372	1.62549	1127.93	1.64846	1614.87	1.61806	2093.48	1.60293	2572.37	1.61555	2950.43	1.62092
9.325	1.5943	513.214	1.63334	842.381	1.62579	1127.94	1.64896	1614.88	1.61796	2093.49	1.60283	2572.38	1.61555	2950.43	1.62092
9.33333	1.594	513.222	1.63334	842.389	1.62579	1127.94	1.64886	1614.89	1.61806	2093.5	1.60293	2572.39	1.61555	2950.44	1.62092
9.34167	1.5941	513.231	1.63354	842.397	1.62569	1127.95	1.64866	1614.9	1.61826	2093.51	1.60313	2572.4	1.61555	2950.45	1.62092
9.35	1.5948	513.239	1.63354	842.406	1.62589	1127.96	1.64876	1614.9	1.61806	2093.52	1.60293	2572.4	1.61555	2950.46	1.62092
9.35833	1.5947	513.247	1.63354	842.414	1.62569	1127.97	1.64846	1614.91	1.61816	2093.52	1.60303	2572.41	1.61555	2950.47	1.62092
9.36667	1.5946	513.256	1.63344	842.422	1.62579	1127.98	1.64866	1614.92	1.61816	2093.53	1.60303	2572.42	1.61555	2950.48	1.62092
9.375	1.5949	513.264	1.63344	842.431	1.62569	1127.99	1.64836	1614.93	1.61816	2093.54	1.60303	2572.43	1.61555	2950.49	1.62092
9.38333	1.5949	513.272	1.63344	842.439	1.62559	1127.99	1.64856	1614.94	1.61826	2093.55	1.60313	2572.44	1.61555	2950.49	1.62092
9.39167	1.5949	513.281	1.63354	842.447	1.62559	1128	1.64856	1614.95	1.61816	2093.56	1.60303	2572.45	1.61555	2950.5	1.62092
9.4	1.5949	513.289	1.63364	842.456	1.62579	1128.01	1.64836	1614.95	1.61806	2093.57	1.60293	2572.45	1.61555	2950.51	1.62092
9.40833	1.5954	513.297	1.63374	842.464	1.62569	1128.02	1.64886	1614.96	1.61806	2093.57	1.60293	2572.46	1.61555	2950.52	1.62092
9.41667	1.5952	513.306	1.63354	842.472	1.62569	1128.03	1.64886	1614.97	1.61806	2093.58	1.60293	2572.47	1.61555	2950.53	1.62092
9.425	1.595	513.314	1.63344	842.481	1.62569	1128.04	1.64876	1614.98	1.61796	2093.59	1.60283	2572.48	1.61555	2950.53	1.62092
9.43333	1.5948	513.322	1.63354	842.489	1.62569	1128.04	1.64836	1614.99	1.61796	2093.6	1.60283	2572.49	1.61555	2950.54	1.62092
9.44167	1.5951	513.331	1.63364	842.497	1.62559	1128.05	1.64956	1615	1.61806	2093.61	1.60293	2572.5	1.61555	2950.55	1.62092
9.45	1.595	513.339	1.63364	842.506	1.62559	1128.06	1.64966	1615.01	1.61806	2093.62	1.60293	2572.5	1.61655	2950.56	1.62092
9.45833	1.5948	513.347	1.63374	842.514	1.62559	1128.07	1.64936	1615.01	1.61816	2093.62	1.60303	2572.51	1.61555	2950.57	1.62092
9.46667	1.5957	513.356	1.63364	842.522	1.62559	1128.08	1.64926	1615.02	1.61806	2093.63	1.60293	2572.52	1.61555	2950.58	1.62092
9.475	1.5952	513.364	1.63364	842.531	1.62569	1128.09	1.64906	1615.03	1.61796	2093.64	1.60283	2572.53	1.61555	2950.59	1.62092
9.48333	1.5951	513.372	1.63354	842.539	1.62559	1128.09	1.64906	1615.04	1.61786	2093.65	1.60273	2572.54	1.61555	2950.59	1.62092
9.49167	1.595	513.381	1.63374	842.547	1.62559	1128.1	1.64886	1615.05	1.61796	2093.66	1.60283	2572.55	1.61655	2950.6	1.62092
9.5	1.5952	513.389	1.63364	842.556	1.62549	1128.11	1.64866	1615.06	1.61796	2093.67	1.60283	2572.55	1.61655	2950.61	1.62092
9.50833	1.5954	513.397	1.63364	842.564	1.62549	1128.12	1.64886	1615.06	1.61806	2093.67	1.60293	2572.56	1.61555	2950.62	1.62092
9.51667	1.595	513.406	1.63364	842.572	1.62549	1128.13	1.64866	1615.07	1.61796	2093.68	1.60283	2572.57	1.61555	2950.63	1.62092
9.525	1.5953	513.414	1.63364	842.581	1.62579	1128.14	1.64856	1615.08	1.61806	2093.69	1.60293	2572.58	1.61555	2950.64	1.62092
9.53333	1.595	513.422	1.63364	842.589	1.62559	1128.14	1.64836	1615.09	1.61816	2093.7	1.60303	2572.59	1.61555	2950.64	1.62092
9.54167	1.595	513.431	1.63364	842.597	1.62559	1128.15	1.64836	1615.1	1.61776	2093.71	1.60263	2572.6	1.61655	2950.65	1.62092
9.55	1.5951	513.439	1.63374	842.606	1.62569	1128.16	1.64856	1615.11	1.61796	2093.72	1.60283	2572.6	1.61655	2950.66	1.61992
9.55833	1.595	513.447	1.63374	842.614	1.62559	1128.17	1.64846	1615.11	1.61806	2093.72	1.60293	2572.61	1.61555	2950.67	1.62092
9.56667	1.5951	513.456	1.63364	842.622	1.62559	1128.18	1.64866	1615.12	1.61806	2093.73	1.60293	2572.62	1.61555	2950.68	1.62092
9.575	1.5951	513.464	1.63364	842.631	1.62569	1128.19	1.64826	1615.13	1.61786	2093.74	1.60273	2572.63	1.61655	2950.68	1.61992
9.58333	1.5952	513.472	1.63374	842.639	1.62559	1128.19	1.64816	1615.14	1.61796	2093.75	1.60283	2572.64	1.61555	2950.69	1.62092
9.59167	1.5948	513.481	1.63384	842.647	1.62569	1128.2	1.64876	1615.15	1.61796	2093.76	1.60283	2572.65	1.61555	2950.7	1.61992
9.6	1.5957	513.489	1.63364	842.656	1.62559	1128.21	1.64836	1615.15	1.61806	2093.77	1.60293	2572.65	1.61555	2950.71	1.62092
9.60833	1.5957	513.497	1.63374	842.664	1.62549	1128.22	1.64816	1615.16	1.61786	2093.77	1.60273	2572.66	1.61655	2950.72	1.62092
9.61667	1.5958	513.506	1.63374	842.672	1.62569	1128.23	1.64826	1615.17	1.61816	2093.78	1.60303	2572.67	1.61555	2950.73	1.62092
9.625	1.5959	513.514	1.63374	842.681	1.62569	1128.24	1.64836	1615.18	1.61796	2093.79	1.60283	2572.68	1.61555	2950.74	1.61992
9.63333	1.5956	513.522	1.63384	842.689	1.62559	1128.24	1.64846	1615.19	1.61776	2093.8	1.60263	2572.69	1.61655	2950.74	1.62092
9.64167	1.5956	513.531	1.63364	842.697	1.62579	1128.25	1.64856	1615.2	1.61796	2093.81	1.60283	2572.7	1.61555	2950.75	1.62092
9.65	1.5954	513.539	1.63364	842.706	1.62559	1128.26	1.64836	1615.2	1.61796	2093.82	1.60283	2572.7	1.61555	2950.76	1.62092
9.65833	1.5958	513.547	1.63364	842.714	1.62549	1128.27	1.64846	1615.21	1.61796	2093.82	1.60283	2572.71	1.61555	2950.77	1.62092
9.66667	1.5959	513.556	1.63374	842.722	1.62559	1128.28	1.64826	1615.22	1.61786	2093.83	1.60273	2572.72	1.61555	2950.78	1.62092
9.675	1.5959	513.564	1.63364	842.731	1.62559	1128.29	1.64856	1615.23	1.61796	2093.84	1.60283	2572.73	1.61555	2950.78	1.62092
9.68333	1.5954	513.572	1.63364	842.739	1.62559	1128.29	1.64836	1615.24	1.61796	2093.85	1.60283	2572.74	1.61655	2950.79	1.62092
9.69167	1.5954	513.581	1.63364	842.747	1.62559	1128.3	1.64836	1615.25	1.61786	2093.86	1.60273	2572.75	1.61555	2950.8	1.62092
9.7	1.5959	513.589	1.63364	842.756	1.62549	1128.31	1.64846	1615.26	1.61796	2093.87	1.60283	2572.75	1.61555	2950.81	1.62092
9.70833	1.5959	513.597	1.63384	842.764	1.62559	1128.32	1.64876	1615.26	1.61796	2093.87	1.60283	2572.76	1.61555	2950.82	1.62092
9.71667	1.5957	513.606	1.63354	842.772	1.62559	1128.33	1.64836	1615.27	1.61786	2093.88	1.60273	2572.77	1.61655	2950.83	1.62092
9.725	1.5952	513.614	1.63364	842.781	1.62559	1128.34	1.64856	1615.28	1.61796	2093.89	1.60283	2572.78	1.61655	2950.84	1.62092
9.73333	1.5948	513.622	1.63364	842.789	1.62569	1128.34	1.64866	1615.29	1.61796	2093.9	1.60283	2572.79	1.61655	2950.84	1.62092
9.74167	1.5952	513.631	1.63354	842.797	1.62549	1128.35	1.64856	1615.3	1.61766	2093.91	1.60253	2572.8	1.61555	2950.85	1.62092
9.75	1.5952	513.639	1.63344	842.806	1.62559	1128.36	1.64876	1615.31	1.61796	2093.92	1.60283	2572.8	1.61655	2950.86	1.62092
9.75833	1.5953	513.647	1.63344	842.814	1.62559	1128.37	1.64866	1615.31	1.61796	2093.92	1.60283	2572.81	1.61555	2950.87	1.62092
9.76667	1.5955	513.656	1.63354	842.822	1.62569	1128.38	1.64856	1615.32	1.61786	2093.93	1.60273	2572.82	1.61555	2950.88	1.62092
9.775	1.5955	513.664	1.63364	842.831	1.62539	1128.39	1.64886	1615.33	1.61776	2093.94	1.60263	2572.83	1.61655	2950.89	1.62092
9.78333	1.5952	513.672	1.63364	842.839	1.62549	1128.39	1.64846	1615.34	1.61786	2093.95	1.60273	2572.84	1.61655	2950.89	1.62092
9.79167	1.5957	513.681	1.63354	842.847	1.62539	1128.4	1.64836	1615.35	1.61786	2093.96	1.60273	2572.85	1.61655	2950.9	1.62092
9.8	1.5959	513.689	1.63374	842.856	1.62559	1128.41	1.64866	1615.36	1.61806	2093.97	1.60293	2572.85	1.61655	2950.91	1.62092
9.80833	1.5957	513.697	1.63354	842.864	1.62549	1128.42	1.64886	1615.36	1.61776	2093.97	1.60263	2572.86	1.61655	2950.92	1.62092
9.81667	1.5958	513.706	1.63374	842.872	1.62549	1128.43	1.64876	1615.37	1.61796	2093.98	1.60283	2572.87	1.61655	2950.93	1.62092
9.825	1.5953	513.714	1.63384	842.881	1.62559	1128.44	1.64896	1615.38	1.61776	2093.99	1.60263	2572.88	1.61655	2950.93	1.62092
9.83333	1.5963	513.722	1.63374	842.889	1.62549	1128.44	1.64896	1615.39	1.61786	2094	1.60273	2572.89	1.61655	2950.94	1.62092
9.84167	1.5957	513.731	1.63374	842.897	1.62549	1128.45	1.64886	1615.4	1.61766	2094.01	1.60253	2572.9	1.61655	2950.95	1.61992
9.85	1.5961	513.739	1.63394	842.906	1.62539	1128.46	1.64856	1615.4	1.61776	2094.02	1.60263	2572.9	1.61555	2950.96	1.61992
9.85833	1.5957	513.747	1.63384	842.914	1.62549	1128.47	1.64846	1615.41	1.61796	2094.02	1.60283	2572.91	1.61555	2950.97	1.62092
9.86667	1.5962	513.756	1.63404	842.922	1.62529	1128.48	1.64876	1615.42	1.61776	2094.03	1.60263	2572.92	1.61555	2950.98	1.62092
9.875	1.5955	513.764	1.63414	842.931	1.62529	1128.49	1.64906	1615.43	1.61776	2094.04	1.60263	2572.93	1.61555	2950.99	1.62092
9.88333	1.5957	513.772	1.63404	842.939	1.62549	1128.49	1.64846	1615.44	1.61776	2094.05	1.60263	2572.94	1.61555	2950.99	1.62092
9.89167	1.5957	513.781	1.63414	842.947	1.62549	1128.5	1.64896	1615.45	1.61776	2094.06	1.60263	2572.95	1.61555	2951	1.62092
9.9	1.5959	513.789	1.63404	842.956	1.62549	1128.51	1.64866	1615.45	1.61776	2094.07	1.60263	2572.95	1.61555	2951.01	1.62092
9.90833	1.5957	513.797	1.63414	842.964	1.62529	1128.52	1.64866	1615.46	1.61776	2094.07	1.60263	2572.96	1.61555	2951.02	1.62092
9.91667	1.5958	513.806	1.63424	842.972	1.62539	1128.53	1.64876	1615.47	1.61776	2094.08	1.60263	2572.97	1.61555	2951.03	1.62092
9.925	1.5962	513.814	1.63414	842.981	1.62539	1128.54	1.64886	1615.48	1.61796	2094.09	1.60283	2572.98	1.61555	2951.03	1.62092
9.93333	1.596	513.822	1.63404	842.989	1.62549	1128.54	1.64896	1615.49	1.61796	2094.1	1.60283	2572.99	1.61555	2951.04	1.62092
9.94167	1.5964	513.831	1.63424	842.997	1.62539	1128.55	1.64886	1615.5	1.61766	2094.11	1.60253	2573	1.61555	2951.05	1.62092
9.95	1.5965	513.839	1.63404	843.006	1.62539	1128.56	1.64916	1615.51	1.61776	2094.12	1.60263	2573	1.61555	2951.06	1.62092
9.95833	1.5966	513.847	1.63394	843.014	1.62539	1128.57	1.64926	1615.51	1.61766	2094.12	1.60253	2573.01	1.61555	2951.07	1.61992
9.96667	1.5966	513.856	1.63414	843.022	1.62549	1128.58	1.64886	1615.52	1.61766	2094.13	1.60253	2573.02	1.61555	2951.08	1.62092
9.975	1.5965	513.864	1.63414	843.031	1.62539	1128.59	1.64886	1615.53	1.61776	2094.14	1.60263	2573.03	1.61655	2951.09	1.62092
9.98333	1.5965	513.872	1.63404	843.039	1.62559	1128.59	1.64856	1615.54	1.61786	2094.15	1.60273	2573.04	1.61655	2951.09	1.62092
9.99167	1.5966	513.881	1.63414	843.047	1.62539	1128.6	1.64876	1615.55	1.61786	2094.16	1.60273	2573.05	1.61555	2951.1	1.62092
10	1.5965	513.889	1.63414	843.056	1.62559	1128.61	1.64796	1615.56	1.61776	2094.17	1.60263	2573.05	1.61555	2951.11	1.62092
10.0083	1.5967	513.897	1.63404	843.064	1.62529	1128.62	1.64886	1615.56	1.61786	2094.17	1.60273	2573.06	1.61555	2951.12	1.62092
10.0167	1.5968	513.906	1.63414	843.072	1.62539	1128.63	1.64916	1615.57	1.61776	2094.18	1.60263	2573.07	1.61555	2951.13	1.62092
10.025	1.5967	513.914	1.63414	843.081	1.62519	1128.64	1.64886	1615.58	1.61786	2094.19	1.60273	2573.08	1.61655	2951.14	1.62092
10.0333	1.597	513.922	1.63394	843.089	1.62529	1128.64	1.64866	1615.59	1.61776	2094.2	1.60263	2573.09	1.61655	2951.14	1.62092
10.0417	1.5972	513.931	1.63414	843.097	1.62519	1128.65	1.64916	1615.6	1.61766	2094.21	1.60253	2573.1	1.61555	2951.15	1.62092
10.05	1.5967	513.939	1.63404	843.106	1.62529	1128.66	1.64886	1615.61	1.61756	2094.22	1.60243	2573.1	1.61655	2951.16	1.61992
10.0583	1.5968	513.947	1.63414	843.114	1.62549	1128.67	1.64886	1615.61	1.61766	2094.22	1.60253	2573.11	1.61555	2951.17	1.62092
10.0667	1.5966	513.956	1.63404	843.122	1.62539	1128.68	1.64916	1615.62	1.61776	2094.23	1.60263	2573.12	1.61655	2951.18	1.62092
10.075	1.5972	513.964	1.63414	843.131	1.62539	1128.69	1.64886	1615.63	1.61776	2094.24	1.60263	2573.13	1.61555	2951.18	1.62092
10.0833	1.5967	513.972	1.63414	843.139	1.62529	1128.69	1.64906	1615.64	1.61766	2094.25	1.60253	2573.14	1.61555	2951.19	1.62092
10.0917	1.5969	513.981	1.63424	843.147	1.62539	1128.7	1.64926	1615.65	1.61776	2094.26	1.60263	2573.15	1.61655	2951.2	1.62092
10.1	1.5966	513.989	1.63424	843.156	1.62539	1128.71	1.64896	1615.65	1.61766	2094.27	1.60253	2573.15	1.61555	2951.21	1.62092
10.1083	1.5968	513.997	1.63434	843.164	1.62529	1128.72	1.64936	1615.66	1.61776	2094.27	1.60263	2573.16	1.61655	2951.22	1.62092
10.1167	1.5965	514.006	1.63414	843.172	1.62509	1128.73	1.64916	1615.67	1.61756	2094.28	1.60243	2573.17	1.61655	2951.23	1.62092
10.125	1.5967	514.014	1.63414	843.181	1.62519	1128.74	1.64866	1615.68	1.61766	2094.29	1.60253	2573.18	1.61555	2951.24	1.62092
10.1333	1.5966	514.022	1.63404	843.189	1.62529	1128.74	1.64916	1615.69	1.61766	2094.3	1.60253	2573.19	1.61655	2951.24	1.62092
10.1417	1.5974	514.031	1.63414	843.197	1.62519	1128.75	1.64916	1615.7	1.61746	2094.31	1.60233	2573.2	1.61555	2951.25	1.62092
10.15	1.5971	514.039	1.63404	843.206	1.62519	1128.76	1.64916	1615.7	1.61776	2094.32	1.60263	2573.2	1.61555	2951.26	1.62092
10.1583	1.5983	514.047	1.63414	843.214	1.62529	1128.77	1.64906	1615.71	1.61776	2094.32	1.60263	2573.21	1.61555	2951.27	1.62092
10.1667	1.5986	514.056	1.63414	843.222	1.62519	1128.78	1.64936	1615.72	1.61766	2094.33	1.60253	2573.22	1.61555	2951.28	1.62092
10.175	1.5983	514.064	1.63414	843.231	1.62509	1128.79	1.64926	1615.73	1.61776	2094.34	1.60263	2573.23	1.61555	2951.28	1.62092
10.1833	1.5984	514.072	1.63424	843.239	1.62519	1128.79	1.64906	1615.74	1.61766	2094.35	1.60253	2573.24	1.61655	2951.29	1.62092
10.1917	1.5983	514.081	1.63404	843.247	1.62509	1128.8	1.64946	1615.75	1.61756	2094.36	1.60243	2573.25	1.61555	2951.3	1.62092
10.2	1.5978	514.089	1.63404	843.256	1.62519	1128.81	1.64926	1615.76	1.61756	2094.37	1.60243	2573.25	1.61655	2951.31	1.62092
10.2083	1.5979	514.097	1.63414	843.264	1.62519	1128.82	1.64926	1615.76	1.61756	2094.37	1.60243	2573.26	1.61555	2951.32	1.62092
10.2167	1.598	514.106	1.63404	843.272	1.62509	1128.83	1.64936	1615.77	1.61766	2094.38	1.60253	2573.27	1.61555	2951.33	1.62092
10.225	1.5977	514.114	1.63424	843.281	1.62529	1128.84	1.64936	1615.78	1.61756	2094.39	1.60243	2573.28	1.61555	2951.34	1.62092
10.2333	1.5981	514.122	1.63394	843.289	1.62519	1128.84	1.64926	1615.79	1.61776	2094.4	1.60263	2573.29	1.61555	2951.34	1.62092
10.2417	1.5976	514.131	1.63414	843.297	1.62519	1128.85	1.64906	1615.8	1.61776	2094.41	1.60263	2573.3	1.61655	2951.35	1.62092
10.25	1.598	514.139	1.63404	843.306	1.62519	1128.86	1.64916	1615.81	1.61766	2094.42	1.60253	2573.3	1.61555	2951.36	1.62092
10.2583	1.5976	514.147	1.63404	843.314	1.62539	1128.87	1.64916	1615.81	1.61766	2094.42	1.60253	2573.31	1.61555	2951.37	1.62092
10.2667	1.5977	514.156	1.63404	843.322	1.62519	1128.88	1.64956	1615.82	1.61776	2094.43	1.60263	2573.32	1.61555	2951.38	1.62092
10.275	1.5978	514.164	1.63384	843.331	1.62529	1128.89	1.64966	1615.83	1.61786	2094.44	1.60273	2573.33	1.61555	2951.39	1.62092
10.2833	1.5975	514.172	1.63414	843.339	1.62539	1128.89	1.64946	1615.84	1.61766	2094.45	1.60253	2573.34	1.61555	2951.39	1.62092
10.2917	1.5976	514.181	1.63384	843.347	1.62529	1128.9	1.64946	1615.85	1.61786	2094.46	1.60273	2573.35	1.61555	2951.4	1.62092
10.3	1.5976	514.189	1.63394	843.356	1.62539	1128.91	1.64946	1615.86	1.61776	2094.47	1.60263	2573.35	1.61555	2951.41	1.62092
10.3083	1.5978	514.197	1.63394	843.364	1.62519	1128.92	1.64916	1615.86	1.61776	2094.47	1.60263	2573.36	1.61555	2951.42	1.62092
10.3167	1.5981	514.206	1.63394	843.372	1.62529	1128.93	1.64916	1615.87	1.61776	2094.48	1.60263	2573.37	1.61555	2951.43	1.62092
10.325	1.5979	514.214	1.63404	843.381	1.62529	1128.94	1.64946	1615.88	1.61756	2094.49	1.60243	2573.38	1.61555	2951.43	1.62092
10.3333	1.5977	514.222	1.63394	843.389	1.62529	1128.94	1.64936	1615.89	1.61776	2094.5	1.60263	2573.39	1.61555	2951.44	1.62092
10.3417	1.5979	514.231	1.63394	843.397	1.62529	1128.95	1.64906	1615.9	1.61776	2094.51	1.60263	2573.4	1.61555	2951.45	1.62092
10.35	1.598	514.239	1.63404	843.406	1.62519	1128.96	1.64926	1615.9	1.61776	2094.52	1.60263	2573.4	1.61555	2951.46	1.62092
10.3583	1.5982	514.247	1.63394	843.414	1.62499	1128.97	1.64956	1615.91	1.61776	2094.52	1.60263	2573.41	1.61555	2951.47	1.62092
10.3667	1.5979	514.256	1.63394	843.422	1.62509	1128.98	1.64926	1615.92	1.61766	2094.53	1.60253	2573.42	1.61555	2951.48	1.62092
10.375	1.5981	514.264	1.63384	843.431	1.62519	1128.99	1.64956	1615.93	1.61766	2094.54	1.60253	2573.43	1.61555	2951.49	1.62092
10.3833	1.5981	514.272	1.63394	843.439	1.62519	1128.99	1.64946	1615.94	1.61786	2094.55	1.60273	2573.44	1.61555	2951.49	1.62092
10.3917	1.598	514.281	1.63394	843.447	1.62509	1129	1.64956	1615.95	1.61776	2094.56	1.60263	2573.45	1.61555	2951.5	1.62092
10.4	1.5986	514.289	1.63384	843.456	1.62519	1129.01	1.64966	1615.95	1.61786	2094.57	1.60273	2573.45	1.61555	2951.51	1.62092
10.4083	1.598	514.297	1.63394	843.464	1.62529	1129.02	1.64916	1615.96	1.61766	2094.57	1.60253	2573.46	1.61555	2951.52	1.62092
10.4167	1.5982	514.306	1.63404	843.472	1.62519	1129.03	1.64936	1615.97	1.61776	2094.58	1.60263	2573.47	1.61555	2951.53	1.62092
10.425	1.5987	514.314	1.63414	843.481	1.62509	1129.04	1.64946	1615.98	1.61786	2094.59	1.60273	2573.48	1.61555	2951.53	1.62092
10.4333	1.5989	514.322	1.63394	843.489	1.62509	1129.04	1.64916	1615.99	1.61766	2094.6	1.60253	2573.49	1.61555	2951.54	1.62092
10.4417	1.5983	514.331	1.63404	843.497	1.62519	1129.05	1.64926	1616	1.61776	2094.61	1.60263	2573.5	1.61555	2951.55	1.62192
10.45	1.5985	514.339	1.63414	843.506	1.62519	1129.06	1.64946	1616.01	1.61776	2094.62	1.60263	2573.5	1.61555	2951.56	1.62092
10.4583	1.5982	514.347	1.63384	843.514	1.62509	1129.07	1.64976	1616.01	1.61796	2094.62	1.60283	2573.51	1.61555	2951.57	1.62092
10.4667	1.5984	514.356	1.63384	843.522	1.62529	1129.08	1.64986	1616.02	1.61796	2094.63	1.60283	2573.52	1.61555	2951.58	1.62192
10.475	1.5983	514.364	1.63394	843.531	1.62519	1129.09	1.64956	1616.03	1.61766	2094.64	1.60253	2573.53	1.61555	2951.59	1.62192
10.4833	1.5983	514.372	1.63394	843.539	1.62519	1129.09	1.64956	1616.04	1.61786	2094.65	1.60273	2573.54	1.61555	2951.59	1.62192
10.4917	1.5982	514.381	1.63424	843.547	1.62529	1129.1	1.64966	1616.05	1.61786	2094.66	1.60273	2573.55	1.61555	2951.6	1.62092
10.5	1.5981	514.389	1.63434	843.556	1.62519	1129.11	1.64956	1616.06	1.61776	2094.67	1.60263	2573.55	1.61555	2951.61	1.62092
10.5083	1.5982	514.397	1.63444	843.564	1.62529	1129.12	1.64976	1616.06	1.61796	2094.67	1.60283	2573.56	1.61555	2951.62	1.62092
10.5167	1.5983	514.406	1.63464	843.572	1.62509	1129.13	1.64976	1616.07	1.61786	2094.68	1.60273	2573.57	1.61555	2951.63	1.62092
10.525	1.5985	514.414	1.63434	843.581	1.62529	1129.14	1.65016	1616.08	1.61786	2094.69	1.60273	2573.58	1.61555	2951.64	1.62092
10.5333	1.5984	514.422	1.63444	843.589	1.62499	1129.14	1.64966	1616.09	1.61776	2094.7	1.60263	2573.59	1.61555	2951.64	1.62092
10.5417	1.5979	514.431	1.63444	843.597	1.62529	1129.15	1.64936	1616.1	1.61786	2094.71	1.60273	2573.6	1.61555	2951.65	1.62092
10.55	1.5984	514.439	1.63434	843.606	1.62509	1129.16	1.64966	1616.11	1.61796	2094.72	1.60283	2573.6	1.61555	2951.66	1.62092
10.5583	1.5983	514.447	1.63444	843.614	1.62519	1129.17	1.64996	1616.11	1.61786	2094.72	1.60273	2573.61	1.61555	2951.67	1.62192
10.5667	1.5981	514.456	1.63444	843.622	1.62509	1129.18	1.64946	1616.12	1.61786	2094.73	1.60273	2573.62	1.61555	2951.68	1.62092
10.575	1.5982	514.464	1.63454	843.631	1.62519	1129.19	1.64936	1616.13	1.61786	2094.74	1.60273	2573.63	1.61555	2951.68	1.62092
10.5833	1.5991	514.472	1.63464	843.639	1.62519	1129.19	1.64956	1616.14	1.61816	2094.75	1.60303	2573.64	1.61555	2951.69	1.62092
10.5917	1.5984	514.481	1.63454	843.647	1.62509	1129.2	1.64966	1616.15	1.61786	2094.76	1.60273	2573.65	1.61555	2951.7	1.62092
10.6	1.5984	514.489	1.63454	843.656	1.62529	1129.21	1.64916	1616.15	1.61806	2094.77	1.60293	2573.65	1.61455	2951.71	1.62092
10.6083	1.5985	514.497	1.63444	843.664	1.62529	1129.22	1.64956	1616.16	1.61806	2094.77	1.60293	2573.66	1.61555	2951.72	1.62092
10.6167	1.5988	514.506	1.63464	843.672	1.62509	1129.23	1.64926	1616.17	1.61806	2094.78	1.60293	2573.67	1.61555	2951.73	1.62092
10.625	1.5986	514.514	1.63454	843.681	1.62509	1129.24	1.64966	1616.18	1.61796	2094.79	1.60283	2573.68	1.61555	2951.74	1.62092
10.6333	1.5984	514.522	1.63454	843.689	1.62519	1129.24	1.64966	1616.19	1.61796	2094.8	1.60283	2573.69	1.61555	2951.74	1.62092
10.6417	1.5988	514.531	1.63444	843.697	1.62519	1129.25	1.65016	1616.2	1.61796	2094.81	1.60283	2573.7	1.61555	2951.75	1.62092
10.65	1.5983	514.539	1.63454	843.706	1.62529	1129.26	1.64966	1616.2	1.61816	2094.82	1.60303	2573.7	1.61555	2951.76	1.62092
10.6583	1.5994	514.547	1.63444	843.714	1.62519	1129.27	1.64946	1616.21	1.61816	2094.82	1.60303	2573.71	1.61555	2951.77	1.62092
10.6667	1.5994	514.556	1.63454	843.722	1.62499	1129.28	1.64956	1616.22	1.61806	2094.83	1.60293	2573.72	1.61555	2951.78	1.62092
10.675	1.5996	514.564	1.63444	843.731	1.62509	1129.29	1.64976	1616.23	1.61806	2094.84	1.60293	2573.73	1.61555	2951.78	1.62192
10.6833	1.5996	514.572	1.63444	843.739	1.62499	1129.29	1.65006	1616.24	1.61806	2094.85	1.60293	2573.74	1.61555	2951.79	1.62192
10.6917	1.5998	514.581	1.63444	843.747	1.62499	1129.3	1.64996	1616.25	1.61806	2094.86	1.60293	2573.75	1.61555	2951.8	1.62092
10.7	1.5994	514.589	1.63444	843.756	1.62509	1129.31	1.64956	1616.26	1.61816	2094.87	1.60303	2573.75	1.61555	2951.81	1.62192
10.7083	1.5993	514.597	1.63444	843.764	1.62509	1129.32	1.64996	1616.26	1.61806	2094.87	1.60293	2573.76	1.61555	2951.82	1.62192
10.7167	1.5998	514.606	1.63454	843.772	1.62509	1129.33	1.64956	1616.27	1.61816	2094.88	1.60303	2573.77	1.61555	2951.83	1.62092
10.725	1.5996	514.614	1.63454	843.781	1.62499	1129.34	1.65006	1616.28	1.61816	2094.89	1.60303	2573.78	1.61555	2951.84	1.62192
10.7333	1.5996	514.622	1.63434	843.789	1.62519	1129.34	1.64986	1616.29	1.61806	2094.9	1.60293	2573.79	1.61555	2951.84	1.62192
10.7417	1.5997	514.631	1.63454	843.797	1.62509	1129.35	1.65036	1616.3	1.61806	2094.91	1.60293	2573.8	1.61555	2951.85	1.62192
10.75	1.5992	514.639	1.63464	843.806	1.62509	1129.36	1.64966	1616.31	1.61816	2094.92	1.60303	2573.8	1.61555	2951.86	1.62092
10.7583	1.5997	514.647	1.63464	843.814	1.62509	1129.37	1.65036	1616.31	1.61846	2094.92	1.60333	2573.81	1.61555	2951.87	1.62192
10.7667	1.5996	514.656	1.63444	843.822	1.62499	1129.38	1.65006	1616.32	1.61806	2094.93	1.60293	2573.82	1.61555	2951.88	1.62092
10.775	1.5997	514.664	1.63454	843.831	1.62489	1129.39	1.64996	1616.33	1.61816	2094.94	1.60303	2573.83	1.61455	2951.89	1.62092
10.7833	1.6	514.672	1.63454	843.839	1.62499	1129.39	1.64996	1616.34	1.61816	2094.95	1.60303	2573.84	1.61555	2951.89	1.62192
10.7917	1.5997	514.681	1.63464	843.847	1.62489	1129.4	1.64996	1616.35	1.61816	2094.96	1.60303	2573.85	1.61555	2951.9	1.62192
10.8	1.6005	514.689	1.63454	843.856	1.62499	1129.41	1.64976	1616.36	1.61816	2094.97	1.60303	2573.85	1.61555	2951.91	1.62092
10.8083	1.6003	514.697	1.63444	843.864	1.62509	1129.42	1.64976	1616.36	1.61816	2094.97	1.60303	2573.86	1.61555	2951.92	1.62092
10.8167	1.6006	514.706	1.63454	843.872	1.62509	1129.43	1.64916	1616.37	1.61826	2094.98	1.60313	2573.87	1.61555	2951.93	1.62092
10.825	1.6002	514.714	1.63464	843.881	1.62499	1129.44	1.65006	1616.38	1.61836	2094.99	1.60323	2573.88	1.61555	2951.93	1.62192
10.8333	1.6003	514.722	1.63454	843.889	1.62509	1129.44	1.64916	1616.39	1.61826	2095	1.60313	2573.89	1.61455	2951.94	1.62092
10.8417	1.6007	514.731	1.63434	843.897	1.62499	1129.45	1.64956	1616.4	1.61856	2095.01	1.60343	2573.9	1.61455	2951.95	1.62192
10.85	1.6002	514.739	1.63454	843.906	1.62519	1129.46	1.64986	1616.4	1.61836	2095.02	1.60323	2573.9	1.61555	2951.96	1.62092
10.8583	1.6	514.747	1.63444	843.914	1.62499	1129.47	1.64956	1616.41	1.61836	2095.02	1.60323	2573.91	1.61555	2951.97	1.62192
10.8667	1.6004	514.756	1.63444	843.922	1.62499	1129.48	1.64956	1616.42	1.61836	2095.03	1.60323	2573.92	1.61555	2951.98	1.62192
10.875	1.6005	514.764	1.63454	843.931	1.62499	1129.49	1.64986	1616.43	1.61846	2095.04	1.60333	2573.93	1.61555	2951.99	1.62092
10.8833	1.6001	514.772	1.63454	843.939	1.62509	1129.49	1.65006	1616.44	1.61826	2095.05	1.60313	2573.94	1.61555	2951.99	1.62092
10.8917	1.6003	514.781	1.63474	843.947	1.62519	1129.5	1.65046	1616.45	1.61846	2095.06	1.60333	2573.95	1.61455	2952	1.62192
10.9	1.6003	514.789	1.63484	843.956	1.62509	1129.51	1.65026	1616.45	1.61836	2095.07	1.60323	2573.95	1.61555	2952.01	1.62192
10.9083	1.6004	514.797	1.63464	843.964	1.62519	1129.52	1.65036	1616.46	1.61846	2095.07	1.60333	2573.96	1.61555	2952.02	1.62192
10.9167	1.6002	514.806	1.63454	843.972	1.62509	1129.53	1.64956	1616.47	1.61856	2095.08	1.60343	2573.97	1.61555	2952.03	1.62092
10.925	1.6003	514.814	1.63454	843.981	1.62499	1129.54	1.65006	1616.48	1.61856	2095.09	1.60343	2573.98	1.61555	2952.03	1.62192
10.9333	1.6004	514.822	1.63474	843.989	1.62509	1129.54	1.64966	1616.49	1.61846	2095.1	1.60333	2573.99	1.61555	2952.04	1.62092
10.9417	1.6005	514.831	1.63464	843.997	1.62509	1129.55	1.65006	1616.5	1.61856	2095.11	1.60343	2574	1.61555	2952.05	1.62092
10.95	1.6004	514.839	1.63494	844.006	1.62509	1129.56	1.65016	1616.51	1.61846	2095.12	1.60333	2574	1.61555	2952.06	1.62092
10.9583	1.6003	514.847	1.63474	844.014	1.62499	1129.57	1.65006	1616.51	1.61836	2095.12	1.60323	2574.01	1.61555	2952.07	1.62092
10.9667	1.6005	514.856	1.63484	844.022	1.62519	1129.58	1.64996	1616.52	1.61866	2095.13	1.60353	2574.02	1.61555	2952.08	1.62092
10.975	1.6	514.864	1.63474	844.031	1.62509	1129.59	1.64966	1616.53	1.61856	2095.14	1.60343	2574.03	1.61555	2952.09	1.62192
10.9833	1.6003	514.872	1.63484	844.039	1.62519	1129.59	1.64986	1616.54	1.61866	2095.15	1.60353	2574.04	1.61555	2952.09	1.62192
10.9917	1.6003	514.881	1.63474	844.047	1.62499	1129.6	1.64966	1616.55	1.61846	2095.16	1.60333	2574.05	1.61455	2952.1	1.62092
11	1.6001	514.889	1.63484	844.056	1.62499	1129.61	1.64986	1616.56	1.61856	2095.17	1.60343	2574.05	1.61555	2952.11	1.62092
11.0083	1.6001	514.897	1.63474	844.064	1.62519	1129.62	1.65026	1616.56	1.61846	2095.17	1.60333	2574.06	1.61455	2952.12	1.62192
11.0167	1.6006	514.906	1.63464	844.072	1.62509	1129.63	1.65006	1616.57	1.61856	2095.18	1.60343	2574.07	1.61555	2952.13	1.62192
11.025	1.6002	514.914	1.63484	844.081	1.62509	1129.64	1.65026	1616.58	1.61846	2095.19	1.60333	2574.08	1.61555	2952.14	1.62092
11.0333	1.6003	514.922	1.63494	844.089	1.62509	1129.64	1.64986	1616.59	1.61866	2095.2	1.60353	2574.09	1.61555	2952.14	1.62092
11.0417	1.6002	514.931	1.63474	844.097	1.62509	1129.65	1.65076	1616.6	1.61846	2095.21	1.60333	2574.1	1.61555	2952.15	1.62092
11.05	1.6002	514.939	1.63484	844.106	1.62489	1129.66	1.65026	1616.61	1.61856	2095.22	1.60343	2574.1	1.61555	2952.16	1.62192
11.0583	1.6003	514.947	1.63494	844.114	1.62519	1129.67	1.65016	1616.61	1.61876	2095.22	1.60363	2574.11	1.61455	2952.17	1.62192
11.0667	1.6004	514.956	1.63484	844.122	1.62499	1129.68	1.64986	1616.62	1.61856	2095.23	1.60343	2574.12	1.61455	2952.18	1.62092
11.075	1.6005	514.964	1.63464	844.131	1.62509	1129.69	1.65006	1616.63	1.61856	2095.24	1.60343	2574.13	1.61455	2952.18	1.62092
11.0833	1.6005	514.972	1.63474	844.139	1.62509	1129.69	1.65056	1616.64	1.61856	2095.25	1.60343	2574.14	1.61555	2952.19	1.62092
11.0917	1.6006	514.981	1.63454	844.147	1.62509	1129.7	1.65016	1616.65	1.61866	2095.26	1.60353	2574.15	1.61555	2952.2	1.62092
11.1	1.6004	514.989	1.63484	844.156	1.62519	1129.71	1.65036	1616.65	1.61876	2095.27	1.60363	2574.15	1.61555	2952.21	1.62192
11.1083	1.6006	514.997	1.63474	844.164	1.62509	1129.72	1.65016	1616.66	1.61876	2095.27	1.60363	2574.16	1.61455	2952.22	1.62092
11.1167	1.6005	515.006	1.63484	844.172	1.62519	1129.73	1.64986	1616.67	1.61866	2095.28	1.60353	2574.17	1.61455	2952.23	1.62092
11.125	1.6005	515.014	1.63464	844.181	1.62509	1129.74	1.65006	1616.68	1.61866	2095.29	1.60353	2574.18	1.61455	2952.24	1.62192
11.1333	1.6005	515.022	1.63484	844.189	1.62499	1129.74	1.65026	1616.69	1.61866	2095.3	1.60353	2574.19	1.61455	2952.24	1.62092
11.1417	1.6005	515.031	1.63474	844.197	1.62509	1129.75	1.64996	1616.7	1.61856	2095.31	1.60343	2574.2	1.61555	2952.25	1.62192
11.15	1.6003	515.039	1.63474	844.206	1.62519	1129.76	1.65006	1616.7	1.61866	2095.32	1.60353	2574.2	1.61455	2952.26	1.62092
11.1583	1.6001	515.047	1.63484	844.214	1.62499	1129.77	1.65016	1616.71	1.61866	2095.32	1.60353	2574.21	1.61455	2952.27	1.62192
11.1667	1.6004	515.056	1.63474	844.222	1.62519	1129.78	1.65086	1616.72	1.61866	2095.33	1.60353	2574.22	1.61455	2952.28	1.62092
11.175	1.6021	515.064	1.63464	844.231	1.62529	1129.79	1.65026	1616.73	1.61876	2095.34	1.60363	2574.23	1.61455	2952.28	1.62192
11.1833	1.6025	515.072	1.63474	844.239	1.62519	1129.79	1.65066	1616.74	1.61876	2095.35	1.60363	2574.24	1.61455	2952.29	1.62092
11.1917	1.6024	515.081	1.63504	844.247	1.62499	1129.8	1.65036	1616.75	1.61856	2095.36	1.60343	2574.25	1.61555	2952.3	1.62092
11.2	1.6021	515.089	1.63524	844.256	1.62499	1129.81	1.65026	1616.76	1.61856	2095.37	1.60343	2574.25	1.61555	2952.31	1.62092
11.2083	1.6021	515.097	1.63484	844.264	1.62499	1129.82	1.65006	1616.76	1.61886	2095.37	1.60373	2574.26	1.61555	2952.32	1.62192
11.2167	1.6024	515.106	1.63504	844.272	1.62499	1129.83	1.65036	1616.77	1.61866	2095.38	1.60353	2574.27	1.61455	2952.33	1.62092
11.225	1.6014	515.114	1.63504	844.281	1.62509	1129.84	1.65026	1616.78	1.61866	2095.39	1.60353	2574.28	1.61455	2952.34	1.62192
11.2333	1.6012	515.122	1.63504	844.289	1.62519	1129.84	1.65016	1616.79	1.61876	2095.4	1.60363	2574.29	1.61455	2952.34	1.62092
11.2417	1.6016	515.131	1.63504	844.297	1.62509	1129.85	1.65026	1616.8	1.61866	2095.41	1.60353	2574.3	1.61455	2952.35	1.62192
11.25	1.6015	515.139	1.63524	844.306	1.62519	1129.86	1.64996	1616.81	1.61866	2095.42	1.60353	2574.3	1.61455	2952.36	1.62192
11.2583	1.6015	515.147	1.63514	844.314	1.62479	1129.87	1.64956	1616.81	1.61876	2095.42	1.60363	2574.31	1.61555	2952.37	1.62192
11.2667	1.6011	515.156	1.63524	844.322	1.62509	1129.88	1.65026	1616.82	1.61866	2095.43	1.60353	2574.32	1.61455	2952.38	1.62092
11.275	1.6014	515.164	1.63514	844.331	1.62499	1129.89	1.64996	1616.83	1.61866	2095.44	1.60353	2574.33	1.61455	2952.39	1.62192
11.2833	1.6017	515.172	1.63504	844.339	1.62499	1129.89	1.64986	1616.84	1.61856	2095.45	1.60343	2574.34	1.61455	2952.39	1.62192
11.2917	1.6014	515.181	1.63504	844.347	1.62479	1129.9	1.65026	1616.85	1.61866	2095.46	1.60353	2574.35	1.61455	2952.4	1.62192
11.3	1.6015	515.189	1.63514	844.356	1.62499	1129.91	1.65056	1616.86	1.61876	2095.47	1.60363	2574.35	1.61455	2952.41	1.62092
11.3083	1.6016	515.197	1.63484	844.364	1.62499	1129.92	1.65056	1616.86	1.61866	2095.47	1.60353	2574.36	1.61455	2952.42	1.62192
11.3167	1.6013	515.206	1.63504	844.372	1.62479	1129.93	1.65056	1616.87	1.61866	2095.48	1.60353	2574.37	1.61455	2952.43	1.62192
11.325	1.6015	515.214	1.63494	844.381	1.62499	1129.94	1.65046	1616.88	1.61876	2095.49	1.60363	2574.38	1.61455	2952.43	1.62192
11.3333	1.6012	515.222	1.63514	844.389	1.62499	1129.94	1.65026	1616.89	1.61866	2095.5	1.60353	2574.39	1.61455	2952.44	1.62192
11.3417	1.6014	515.231	1.63524	844.397	1.62509	1129.95	1.64996	1616.9	1.61876	2095.51	1.60363	2574.4	1.61455	2952.45	1.62092
11.35	1.6018	515.239	1.63504	844.406	1.62469	1129.96	1.65086	1616.9	1.61866	2095.52	1.60353	2574.4	1.61455	2952.46	1.62192
11.3583	1.6016	515.247	1.63514	844.414	1.62489	1129.97	1.65006	1616.91	1.61856	2095.52	1.60343	2574.41	1.61455	2952.47	1.62092
11.3667	1.6016	515.256	1.63504	844.422	1.62489	1129.98	1.65056	1616.92	1.61876	2095.53	1.60363	2574.42	1.61455	2952.48	1.62192
11.375	1.6016	515.264	1.63514	844.431	1.62499	1129.99	1.65076	1616.93	1.61866	2095.54	1.60353	2574.43	1.61355	2952.49	1.62192
11.3833	1.6017	515.272	1.63514	844.439	1.62499	1129.99	1.65046	1616.94	1.61866	2095.55	1.60353	2574.44	1.61455	2952.49	1.62092
11.3917	1.6018	515.281	1.63504	844.447	1.62489	1130	1.65096	1616.95	1.61866	2095.56	1.60353	2574.45	1.61455	2952.5	1.62192
11.4	1.602	515.289	1.63524	844.456	1.62519	1130.01	1.65036	1616.95	1.61866	2095.57	1.60353	2574.45	1.61455	2952.51	1.62192
11.4083	1.6019	515.297	1.63504	844.464	1.62499	1130.02	1.65036	1616.96	1.61876	2095.57	1.60363	2574.46	1.61455	2952.52	1.62092
11.4167	1.6021	515.306	1.63504	844.472	1.62499	1130.03	1.65036	1616.97	1.61886	2095.58	1.60373	2574.47	1.61455	2952.53	1.62192
11.425	1.6018	515.314	1.63524	844.481	1.62509	1130.04	1.65036	1616.98	1.61886	2095.59	1.60373	2574.48	1.61455	2952.53	1.62092
11.4333	1.6022	515.322	1.63504	844.489	1.62499	1130.04	1.65026	1616.99	1.61886	2095.6	1.60373	2574.49	1.61455	2952.54	1.62192
11.4417	1.6015	515.331	1.63514	844.497	1.62509	1130.05	1.65066	1617	1.61886	2095.61	1.60373	2574.5	1.61455	2952.55	1.62192
11.45	1.6022	515.339	1.63514	844.506	1.62499	1130.06	1.65016	1617.01	1.61896	2095.62	1.60383	2574.5	1.61455	2952.56	1.62092
11.4583	1.602	515.347	1.63514	844.514	1.62499	1130.07	1.65046	1617.01	1.61886	2095.62	1.60373	2574.51	1.61455	2952.57	1.62092
11.4667	1.6021	515.356	1.63514	844.522	1.62499	1130.08	1.65036	1617.02	1.61886	2095.63	1.60373	2574.52	1.61355	2952.58	1.62092
11.475	1.602	515.364	1.63514	844.531	1.62489	1130.09	1.65056	1617.03	1.61886	2095.64	1.60373	2574.53	1.61355	2952.59	1.62192
11.4833	1.6024	515.372	1.63524	844.539	1.62499	1130.09	1.65036	1617.04	1.61916	2095.65	1.60403	2574.54	1.61455	2952.59	1.62192
11.4917	1.6024	515.381	1.63524	844.547	1.62479	1130.1	1.65046	1617.05	1.61886	2095.66	1.60373	2574.55	1.61355	2952.6	1.62192
11.5	1.6025	515.389	1.63534	844.556	1.62509	1130.11	1.65056	1617.06	1.61886	2095.67	1.60373	2574.55	1.61355	2952.61	1.62092
11.5083	1.6024	515.397	1.63504	844.564	1.62499	1130.12	1.65036	1617.06	1.61876	2095.67	1.60363	2574.56	1.61355	2952.62	1.62192
11.5167	1.6025	515.406	1.63524	844.572	1.62499	1130.13	1.65006	1617.07	1.61886	2095.68	1.60373	2574.57	1.61355	2952.63	1.62192
11.525	1.6025	515.414	1.63524	844.581	1.62509	1130.14	1.65016	1617.08	1.61886	2095.69	1.60373	2574.58	1.61355	2952.64	1.62192
11.5333	1.6023	515.422	1.63514	844.589	1.62499	1130.14	1.65046	1617.09	1.61896	2095.7	1.60383	2574.59	1.61355	2952.64	1.62192
11.5417	1.6022	515.431	1.63524	844.597	1.62489	1130.15	1.65016	1617.1	1.61896	2095.71	1.60383	2574.6	1.61355	2952.65	1.62192
11.55	1.6022	515.439	1.63524	844.606	1.62509	1130.16	1.65046	1617.11	1.61896	2095.72	1.60383	2574.6	1.61355	2952.66	1.62192
11.5583	1.6028	515.447	1.63524	844.614	1.62519	1130.17	1.65036	1617.11	1.61916	2095.72	1.60403	2574.61	1.61355	2952.67	1.62192
11.5667	1.6025	515.456	1.63524	844.622	1.62499	1130.18	1.65056	1617.12	1.61926	2095.73	1.60413	2574.62	1.61355	2952.68	1.62192
11.575	1.6026	515.464	1.63534	844.631	1.62509	1130.19	1.65076	1617.13	1.61916	2095.74	1.60403	2574.63	1.61355	2952.68	1.62192
11.5833	1.6025	515.472	1.63534	844.639	1.62489	1130.19	1.65096	1617.14	1.61936	2095.75	1.60423	2574.64	1.61355	2952.69	1.62192
11.5917	1.603	515.481	1.63524	844.647	1.62489	1130.2	1.65046	1617.15	1.61926	2095.76	1.60413	2574.65	1.61355	2952.7	1.62092
11.6	1.6023	515.489	1.63534	844.656	1.62489	1130.21	1.65046	1617.15	1.61936	2095.77	1.60423	2574.65	1.61355	2952.71	1.62192
11.6083	1.6025	515.497	1.63524	844.664	1.62489	1130.22	1.65036	1617.16	1.61926	2095.77	1.60413	2574.66	1.61355	2952.72	1.62092
11.6167	1.6032	515.506	1.63534	844.672	1.62499	1130.23	1.65056	1617.17	1.61936	2095.78	1.60423	2574.67	1.61355	2952.73	1.62192
11.625	1.6029	515.514	1.63534	844.681	1.62489	1130.24	1.65046	1617.18	1.61936	2095.79	1.60423	2574.68	1.61355	2952.74	1.62192
11.6333	1.6029	515.522	1.63514	844.689	1.62499	1130.24	1.65066	1617.19	1.61936	2095.8	1.60423	2574.69	1.61355	2952.74	1.62092
11.6417	1.6029	515.531	1.63524	844.697	1.62499	1130.25	1.65076	1617.2	1.61946	2095.81	1.60433	2574.7	1.61355	2952.75	1.62192
11.65	1.603	515.539	1.63524	844.706	1.62499	1130.26	1.65096	1617.2	1.61946	2095.82	1.60433	2574.7	1.61355	2952.76	1.62192
11.6583	1.6028	515.547	1.63514	844.714	1.62489	1130.27	1.65086	1617.21	1.61936	2095.82	1.60423	2574.71	1.61355	2952.77	1.62192
11.6667	1.603	515.556	1.63504	844.722	1.62509	1130.28	1.65076	1617.22	1.61946	2095.83	1.60433	2574.72	1.61355	2952.78	1.62192
11.675	1.6032	515.564	1.63554	844.731	1.62479	1130.29	1.65076	1617.23	1.61946	2095.84	1.60433	2574.73	1.61355	2952.78	1.62192
11.6833	1.603	515.572	1.63544	844.739	1.62509	1130.29	1.65066	1617.24	1.61966	2095.85	1.60453	2574.74	1.61355	2952.79	1.62192
11.6917	1.6031	515.581	1.63544	844.747	1.62509	1130.3	1.65096	1617.25	1.61956	2095.86	1.60443	2574.75	1.61355	2952.8	1.62092
11.7	1.6033	515.589	1.63554	844.756	1.62499	1130.31	1.65066	1617.26	1.61956	2095.87	1.60443	2574.75	1.61355	2952.81	1.62192
11.7083	1.6034	515.597	1.63544	844.764	1.62519	1130.32	1.65056	1617.26	1.61966	2095.87	1.60453	2574.76	1.61355	2952.82	1.62192
11.7167	1.6038	515.606	1.63554	844.772	1.62499	1130.33	1.65086	1617.27	1.61976	2095.88	1.60463	2574.77	1.61355	2952.83	1.62192
11.725	1.6033	515.614	1.63544	844.781	1.62499	1130.34	1.65046	1617.28	1.61966	2095.89	1.60453	2574.78	1.61355	2952.84	1.62192
11.7333	1.6034	515.622	1.63544	844.789	1.62499	1130.34	1.65046	1617.29	1.61966	2095.9	1.60453	2574.79	1.61355	2952.84	1.62092
11.7417	1.6039	515.631	1.63554	844.797	1.62499	1130.35	1.65026	1617.3	1.61986	2095.91	1.60473	2574.8	1.61355	2952.85	1.62192
11.75	1.6039	515.639	1.63564	844.806	1.62489	1130.36	1.65066	1617.31	1.61986	2095.92	1.60473	2574.8	1.61355	2952.86	1.62192
11.7583	1.604	515.647	1.63534	844.814	1.62489	1130.37	1.65086	1617.31	1.61976	2095.92	1.60463	2574.81	1.61355	2952.87	1.62192
11.7667	1.6037	515.656	1.63524	844.822	1.62509	1130.38	1.65026	1617.32	1.61976	2095.93	1.60463	2574.82	1.61355	2952.88	1.62192
11.775	1.6025	515.664	1.63544	844.831	1.62499	1130.39	1.65066	1617.33	1.61976	2095.94	1.60463	2574.83	1.61355	2952.89	1.62192
11.7833	1.6036	515.672	1.63534	844.839	1.62509	1130.39	1.65036	1617.34	1.61996	2095.95	1.60483	2574.84	1.61355	2952.89	1.62092
11.7917	1.6027	515.681	1.63544	844.847	1.62509	1130.4	1.65096	1617.35	1.61996	2095.96	1.60483	2574.85	1.61355	2952.9	1.62092
11.8	1.6023	515.689	1.63544	844.856	1.62499	1130.41	1.65066	1617.36	1.62026	2095.97	1.60513	2574.85	1.61455	2952.91	1.62192
11.8083	1.6027	515.697	1.63524	844.864	1.62499	1130.42	1.65076	1617.36	1.62006	2095.97	1.60493	2574.86	1.61355	2952.92	1.62092
11.8167	1.6023	515.706	1.63524	844.872	1.62489	1130.43	1.65056	1617.37	1.62036	2095.98	1.60523	2574.87	1.61355	2952.93	1.62092
11.825	1.6026	515.714	1.63524	844.881	1.62499	1130.44	1.65096	1617.38	1.62026	2095.99	1.60513	2574.88	1.61455	2952.93	1.62092
11.8333	1.6025	515.722	1.63524	844.889	1.62489	1130.44	1.65056	1617.39	1.62026	2096	1.60513	2574.89	1.61455	2952.94	1.62192
11.8417	1.6026	515.731	1.63544	844.897	1.62499	1130.45	1.65086	1617.4	1.62026	2096.01	1.60513	2574.9	1.61355	2952.95	1.62092
11.85	1.6026	515.739	1.63524	844.906	1.62479	1130.46	1.65106	1617.4	1.62046	2096.02	1.60533	2574.9	1.61355	2952.96	1.62092
11.8583	1.6028	515.747	1.63534	844.914	1.62499	1130.47	1.65076	1617.41	1.62036	2096.02	1.60523	2574.91	1.61455	2952.97	1.62092
11.8667	1.6027	515.756	1.63534	844.922	1.62489	1130.48	1.65016	1617.42	1.62046	2096.03	1.60533	2574.92	1.61455	2952.98	1.62092
11.875	1.6025	515.764	1.63524	844.931	1.62479	1130.49	1.65066	1617.43	1.62056	2096.04	1.60543	2574.93	1.61455	2952.99	1.62092
11.8833	1.6023	515.772	1.63524	844.939	1.62499	1130.49	1.65066	1617.44	1.62066	2096.05	1.60553	2574.94	1.61455	2952.99	1.62192
11.8917	1.6033	515.781	1.63524	844.947	1.62489	1130.5	1.65106	1617.45	1.62056	2096.06	1.60543	2574.95	1.61455	2953	1.62192
11.9	1.6031	515.789	1.63534	844.956	1.62489	1130.51	1.65086	1617.45	1.62056	2096.07	1.60543	2574.95	1.61455	2953.01	1.62092
11.9083	1.6031	515.797	1.63524	844.964	1.62499	1130.52	1.65076	1617.46	1.62056	2096.07	1.60543	2574.96	1.61455	2953.02	1.62092
11.9167	1.6029	515.806	1.63524	844.972	1.62489	1130.53	1.65096	1617.47	1.62076	2096.08	1.60563	2574.97	1.61455	2953.03	1.62092
11.925	1.6032	515.814	1.63534	844.981	1.62489	1130.54	1.65076	1617.48	1.62086	2096.09	1.60573	2574.98	1.61455	2953.03	1.62092
11.9333	1.6031	515.822	1.63524	844.989	1.62489	1130.54	1.65096	1617.49	1.62096	2096.1	1.60583	2574.99	1.61455	2953.04	1.62192
11.9417	1.6027	515.831	1.63534	844.997	1.62489	1130.55	1.65086	1617.5	1.62096	2096.11	1.60583	2575	1.61455	2953.05	1.62092
11.95	1.603	515.839	1.63534	845.006	1.62479	1130.56	1.65076	1617.51	1.62116	2096.12	1.60603	2575	1.61455	2953.06	1.62092
11.9583	1.6033	515.847	1.63554	845.014	1.62489	1130.57	1.65056	1617.51	1.62116	2096.12	1.60603	2575.01	1.61455	2953.07	1.62192
11.9667	1.6032	515.856	1.63564	845.022	1.62479	1130.58	1.65056	1617.52	1.62116	2096.13	1.60603	2575.02	1.61455	2953.08	1.62192
11.975	1.6036	515.864	1.63564	845.031	1.62499	1130.59	1.65026	1617.53	1.62106	2096.14	1.60593	2575.03	1.61455	2953.09	1.62192
11.9833	1.6036	515.872	1.63554	845.039	1.62499	1130.59	1.65046	1617.54	1.62126	2096.15	1.60613	2575.04	1.61455	2953.09	1.62192
11.9917	1.6034	515.881	1.63544	845.047	1.62499	1130.6	1.65086	1617.55	1.62126	2096.16	1.60613	2575.05	1.61455	2953.1	1.62092
12	1.6033	515.889	1.63554	845.056	1.62489	1130.61	1.65076	1617.56	1.62116	2096.17	1.60603	2575.05	1.61455	2953.11	1.62192
12.0083	1.6035	515.897	1.63564	845.064	1.62499	1130.62	1.65056	1617.56	1.62116	2096.17	1.60603	2575.06	1.61455	2953.12	1.62092
12.0167	1.6036	515.906	1.63544	845.072	1.62479	1130.63	1.65086	1617.57	1.62126	2096.18	1.60613	2575.07	1.61455	2953.13	1.62192
12.025	1.6038	515.914	1.63564	845.081	1.62499	1130.64	1.65076	1617.58	1.62146	2096.19	1.60633	2575.08	1.61455	2953.14	1.62092
12.0333	1.6035	515.922	1.63544	845.089	1.62499	1130.64	1.65046	1617.59	1.62156	2096.2	1.60643	2575.09	1.61455	2953.14	1.62192
12.0417	1.6035	515.931	1.63554	845.097	1.62489	1130.65	1.65066	1617.6	1.62146	2096.21	1.60633	2575.1	1.61455	2953.15	1.62192
12.05	1.6035	515.939	1.63544	845.106	1.62489	1130.66	1.65076	1617.61	1.62156	2096.22	1.60643	2575.1	1.61455	2953.16	1.62192
12.0583	1.6033	515.947	1.63544	845.114	1.62479	1130.67	1.65046	1617.61	1.62146	2096.22	1.60633	2575.11	1.61455	2953.17	1.62092
12.0667	1.6035	515.956	1.63544	845.122	1.62489	1130.68	1.65046	1617.62	1.62146	2096.23	1.60633	2575.12	1.61455	2953.18	1.62092
12.075	1.6036	515.964	1.63554	845.131	1.62499	1130.69	1.65076	1617.63	1.62166	2096.24	1.60653	2575.13	1.61455	2953.18	1.62192
12.0833	1.6038	515.972	1.63554	845.139	1.62509	1130.69	1.65066	1617.64	1.62166	2096.25	1.60653	2575.14	1.61455	2953.19	1.62192
12.0917	1.6044	515.981	1.63554	845.147	1.62489	1130.7	1.65056	1617.65	1.62176	2096.26	1.60663	2575.15	1.61455	2953.2	1.62192
12.1	1.6037	515.989	1.63554	845.156	1.62489	1130.71	1.65066	1617.65	1.62186	2096.27	1.60673	2575.15	1.61455	2953.21	1.62092
12.1083	1.6038	515.997	1.63564	845.164	1.62499	1130.72	1.65096	1617.66	1.62206	2096.27	1.60693	2575.16	1.61455	2953.22	1.62092
12.1167	1.6037	516.006	1.63554	845.172	1.62479	1130.73	1.65116	1617.67	1.62186	2096.28	1.60673	2575.17	1.61455	2953.23	1.62192
12.125	1.6036	516.014	1.63564	845.181	1.62489	1130.74	1.65076	1617.68	1.62196	2096.29	1.60683	2575.18	1.61455	2953.24	1.62192
12.1333	1.6035	516.022	1.63574	845.189	1.62499	1130.74	1.65116	1617.69	1.62206	2096.3	1.60693	2575.19	1.61455	2953.24	1.62192
12.1417	1.6035	516.031	1.63564	845.197	1.62499	1130.75	1.65116	1617.7	1.62216	2096.31	1.60703	2575.2	1.61455	2953.25	1.62092
12.15	1.6034	516.039	1.63584	845.206	1.62499	1130.76	1.65126	1617.7	1.62206	2096.32	1.60693	2575.2	1.61455	2953.26	1.62192
12.1583	1.6033	516.047	1.63574	845.214	1.62509	1130.77	1.65076	1617.71	1.62226	2096.32	1.60713	2575.21	1.61455	2953.27	1.62192
12.1667	1.6033	516.056	1.63564	845.222	1.62479	1130.78	1.65116	1617.72	1.62216	2096.33	1.60703	2575.22	1.61455	2953.28	1.62192
12.175	1.6034	516.064	1.63584	845.231	1.62489	1130.79	1.65076	1617.73	1.62236	2096.34	1.60723	2575.23	1.61455	2953.28	1.62192
12.1833	1.6033	516.072	1.63604	845.239	1.62489	1130.79	1.65126	1617.74	1.62246	2096.35	1.60733	2575.24	1.61455	2953.29	1.62192
12.1917	1.6035	516.081	1.63594	845.247	1.62499	1130.8	1.65086	1617.75	1.62226	2096.36	1.60713	2575.25	1.61455	2953.3	1.62192
12.2	1.6032	516.089	1.63594	845.256	1.62489	1130.81	1.65086	1617.76	1.62246	2096.37	1.60733	2575.25	1.61455	2953.31	1.62192
12.2083	1.6033	516.097	1.63594	845.264	1.62499	1130.82	1.65126	1617.76	1.62246	2096.37	1.60733	2575.26	1.61455	2953.32	1.62192
12.2167	1.6032	516.106	1.63594	845.272	1.62499	1130.83	1.65086	1617.77	1.62266	2096.38	1.60753	2575.27	1.61455	2953.33	1.62192
12.225	1.6033	516.114	1.63614	845.281	1.62489	1130.84	1.65086	1617.78	1.62276	2096.39	1.60763	2575.28	1.61455	2953.34	1.62192
12.2333	1.6031	516.122	1.63604	845.289	1.62499	1130.84	1.65086	1617.79	1.62266	2096.4	1.60753	2575.29	1.61455	2953.34	1.62192
12.2417	1.6036	516.131	1.63604	845.297	1.62489	1130.85	1.65096	1617.8	1.62266	2096.41	1.60753	2575.3	1.61355	2953.35	1.62192
12.25	1.6032	516.139	1.63604	845.306	1.62509	1130.86	1.65106	1617.81	1.62256	2096.42	1.60743	2575.3	1.61455	2953.36	1.62192
12.2583	1.6033	516.147	1.63604	845.314	1.62499	1130.87	1.65116	1617.81	1.62286	2096.42	1.60773	2575.31	1.61455	2953.37	1.62192
12.2667	1.603	516.156	1.63604	845.322	1.62509	1130.88	1.65126	1617.82	1.62266	2096.43	1.60753	2575.32	1.61455	2953.38	1.62192
12.275	1.6033	516.164	1.63584	845.331	1.62509	1130.89	1.65096	1617.83	1.62296	2096.44	1.60783	2575.33	1.61455	2953.39	1.62192
12.2833	1.6033	516.172	1.63604	845.339	1.62479	1130.89	1.65046	1617.84	1.62286	2096.45	1.60773	2575.34	1.61355	2953.39	1.62192
12.2917	1.605	516.181	1.63594	845.347	1.62499	1130.9	1.65086	1617.85	1.62316	2096.46	1.60803	2575.35	1.61355	2953.4	1.62192
12.3	1.6051	516.189	1.63594	845.356	1.62489	1130.91	1.65116	1617.86	1.62296	2096.47	1.60783	2575.35	1.61455	2953.41	1.62192
12.3083	1.6052	516.197	1.63594	845.364	1.62519	1130.92	1.65156	1617.86	1.62296	2096.47	1.60783	2575.36	1.61455	2953.42	1.62192
12.3167	1.6054	516.206	1.63574	845.372	1.62499	1130.93	1.65106	1617.87	1.62306	2096.48	1.60793	2575.37	1.61455	2953.43	1.62192
12.325	1.6049	516.214	1.63594	845.381	1.62509	1130.94	1.65096	1617.88	1.62316	2096.49	1.60803	2575.38	1.61455	2953.43	1.62192
12.3333	1.6048	516.222	1.63584	845.389	1.62519	1130.94	1.65126	1617.89	1.62356	2096.5	1.60843	2575.39	1.61455	2953.44	1.62192
12.3417	1.6052	516.231	1.63584	845.397	1.62489	1130.95	1.65116	1617.9	1.62336	2096.51	1.60823	2575.4	1.61455	2953.45	1.62192
12.35	1.6052	516.239	1.63574	845.406	1.62499	1130.96	1.65106	1617.9	1.62326	2096.52	1.60813	2575.4	1.61455	2953.46	1.62192
12.3583	1.6052	516.247	1.63594	845.414	1.62489	1130.97	1.65126	1617.91	1.62326	2096.52	1.60813	2575.41	1.61455	2953.47	1.62192
12.3667	1.6051	516.256	1.63594	845.422	1.62499	1130.98	1.65116	1617.92	1.62326	2096.53	1.60813	2575.42	1.61455	2953.48	1.62192
12.375	1.6051	516.264	1.63594	845.431	1.62509	1130.99	1.65176	1617.93	1.62366	2096.54	1.60853	2575.43	1.61455	2953.49	1.62192
12.3833	1.6052	516.272	1.63574	845.439	1.62499	1130.99	1.65146	1617.94	1.62336	2096.55	1.60823	2575.44	1.61455	2953.49	1.62192
12.3917	1.6051	516.281	1.63584	845.447	1.62509	1131	1.65116	1617.95	1.62356	2096.56	1.60843	2575.45	1.61455	2953.5	1.62192
12.4	1.6055	516.289	1.63584	845.456	1.62509	1131.01	1.65096	1617.95	1.62376	2096.57	1.60863	2575.45	1.61455	2953.51	1.62292
12.4083	1.6052	516.297	1.63584	845.464	1.62509	1131.02	1.65106	1617.96	1.62356	2096.57	1.60843	2575.46	1.61455	2953.52	1.62192
12.4167	1.6048	516.306	1.63574	845.472	1.62509	1131.03	1.65106	1617.97	1.62386	2096.58	1.60873	2575.47	1.61455	2953.53	1.62192
12.425	1.6053	516.314	1.63574	845.481	1.62489	1131.04	1.65116	1617.98	1.62396	2096.59	1.60883	2575.48	1.61455	2953.53	1.62192
12.4333	1.6052	516.322	1.63584	845.489	1.62499	1131.04	1.65106	1617.99	1.62386	2096.6	1.60873	2575.49	1.61455	2953.54	1.62192
12.4417	1.6051	516.331	1.63554	845.497	1.62499	1131.05	1.65116	1618	1.62386	2096.61	1.60873	2575.5	1.61455	2953.55	1.62192
12.45	1.6055	516.339	1.63564	845.506	1.62509	1131.06	1.65136	1618.01	1.62396	2096.62	1.60883	2575.5	1.61355	2953.56	1.62192
12.4583	1.6051	516.347	1.63574	845.514	1.62499	1131.07	1.65096	1618.01	1.62396	2096.62	1.60883	2575.51	1.61355	2953.57	1.62192
12.4667	1.6053	516.356	1.63554	845.522	1.62499	1131.08	1.65076	1618.02	1.62406	2096.63	1.60893	2575.52	1.61355	2953.58	1.62192
12.475	1.6055	516.364	1.63554	845.531	1.62529	1131.09	1.65136	1618.03	1.62426	2096.64	1.60913	2575.53	1.61455	2953.59	1.62192
12.4833	1.6052	516.372	1.63564	845.539	1.62509	1131.09	1.65136	1618.04	1.62406	2096.65	1.60893	2575.54	1.61355	2953.59	1.62192
12.4917	1.6051	516.381	1.63564	845.547	1.62509	1131.1	1.65096	1618.05	1.62426	2096.66	1.60913	2575.55	1.61355	2953.6	1.62192
12.5	1.6051	516.389	1.63564	845.556	1.62499	1131.11	1.65116	1618.06	1.62436	2096.67	1.60923	2575.55	1.61355	2953.61	1.62192
12.5083	1.6054	516.397	1.63584	845.564	1.62519	1131.12	1.65106	1618.06	1.62436	2096.67	1.60923	2575.56	1.61455	2953.62	1.62192
12.5167	1.6051	516.406	1.63564	845.572	1.62509	1131.13	1.65086	1618.07	1.62466	2096.68	1.60953	2575.57	1.61355	2953.63	1.62192
12.525	1.6051	516.414	1.63574	845.581	1.62499	1131.14	1.65136	1618.08	1.62456	2096.69	1.60943	2575.58	1.61355	2953.64	1.62192
12.5333	1.6053	516.422	1.63554	845.589	1.62509	1131.14	1.65126	1618.09	1.62456	2096.7	1.60943	2575.59	1.61355	2953.64	1.62192
12.5417	1.6049	516.431	1.63564	845.597	1.62499	1131.15	1.65096	1618.1	1.62446	2096.71	1.60933	2575.6	1.61455	2953.65	1.62192
12.55	1.605	516.439	1.63574	845.606	1.62519	1131.16	1.65116	1618.11	1.62456	2096.72	1.60943	2575.6	1.61355	2953.66	1.62192
12.5583	1.605	516.447	1.63594	845.614	1.62509	1131.17	1.65106	1618.11	1.62446	2096.72	1.60933	2575.61	1.61455	2953.67	1.62192
12.5667	1.6052	516.456	1.63604	845.622	1.62509	1131.18	1.65146	1618.12	1.62476	2096.73	1.60963	2575.62	1.61355	2953.68	1.62192
12.575	1.6053	516.464	1.63594	845.631	1.62509	1131.19	1.65086	1618.13	1.62476	2096.74	1.60963	2575.63	1.61355	2953.68	1.62192
12.5833	1.605	516.472	1.63604	845.639	1.62509	1131.19	1.65126	1618.14	1.62476	2096.75	1.60963	2575.64	1.61355	2953.69	1.62192
12.5917	1.6049	516.481	1.63604	845.647	1.62509	1131.2	1.65096	1618.15	1.62486	2096.76	1.60973	2575.65	1.61355	2953.7	1.62192
12.6	1.6047	516.489	1.63594	845.656	1.62519	1131.21	1.65076	1618.15	1.62506	2096.77	1.60993	2575.65	1.61355	2953.71	1.62192
12.6083	1.6051	516.497	1.63594	845.664	1.62519	1131.22	1.65116	1618.16	1.62486	2096.77	1.60973	2575.66	1.61455	2953.72	1.62192
12.6167	1.6048	516.506	1.63594	845.672	1.62519	1131.23	1.65126	1618.17	1.62486	2096.78	1.60973	2575.67	1.61355	2953.73	1.62192
12.625	1.605	516.514	1.63594	845.681	1.62499	1131.24	1.65106	1618.18	1.62486	2096.79	1.60973	2575.68	1.61355	2953.74	1.62192
12.6333	1.6051	516.522	1.63594	845.689	1.62509	1131.24	1.65136	1618.19	1.62516	2096.8	1.61003	2575.69	1.61355	2953.74	1.62192
12.6417	1.6048	516.531	1.63594	845.697	1.62509	1131.25	1.65116	1618.2	1.62506	2096.81	1.60993	2575.7	1.61455	2953.75	1.62192
12.65	1.6058	516.539	1.63604	845.706	1.62519	1131.26	1.65116	1618.2	1.62516	2096.82	1.61003	2575.7	1.61355	2953.76	1.62192
12.6583	1.6055	516.547	1.63594	845.714	1.62509	1131.27	1.65216	1618.21	1.62526	2096.82	1.61013	2575.71	1.61355	2953.77	1.62192
12.6667	1.6057	516.556	1.63594	845.722	1.62519	1131.28	1.65176	1618.22	1.62536	2096.83	1.61023	2575.72	1.61355	2953.78	1.62192
12.675	1.6057	516.564	1.63604	845.731	1.62509	1131.29	1.65146	1618.23	1.62526	2096.84	1.61013	2575.73	1.61355	2953.78	1.62192
12.6833	1.6057	516.572	1.63594	845.739	1.62529	1131.29	1.65166	1618.24	1.62556	2096.85	1.61043	2575.74	1.61355	2953.79	1.62192
12.6917	1.6051	516.581	1.63604	845.747	1.62529	1131.3	1.65116	1618.25	1.62556	2096.86	1.61043	2575.75	1.61355	2953.8	1.62192
12.7	1.6056	516.589	1.63584	845.756	1.62519	1131.31	1.65136	1618.26	1.62546	2096.87	1.61033	2575.75	1.61355	2953.81	1.62192
12.7083	1.6061	516.597	1.63604	845.764	1.62519	1131.32	1.65106	1618.26	1.62566	2096.87	1.61053	2575.76	1.61355	2953.82	1.62192
12.7167	1.606	516.606	1.63604	845.772	1.62529	1131.33	1.65116	1618.27	1.62566	2096.88	1.61053	2575.77	1.61355	2953.83	1.62192
12.725	1.6059	516.614	1.63594	845.781	1.62519	1131.34	1.65126	1618.28	1.62556	2096.89	1.61043	2575.78	1.61355	2953.84	1.62192
12.7333	1.6061	516.622	1.63594	845.789	1.62529	1131.34	1.65056	1618.29	1.62546	2096.9	1.61033	2575.79	1.61355	2953.84	1.62192
12.7417	1.6056	516.631	1.63594	845.797	1.62509	1131.35	1.65086	1618.3	1.62566	2096.91	1.61053	2575.8	1.61355	2953.85	1.62192
12.75	1.6059	516.639	1.63604	845.806	1.62519	1131.36	1.65116	1618.31	1.62586	2096.92	1.61073	2575.8	1.61355	2953.86	1.62192
12.7583	1.6062	516.647	1.63594	845.814	1.62519	1131.37	1.65106	1618.31	1.62586	2096.92	1.61073	2575.81	1.61455	2953.87	1.62192
12.7667	1.6061	516.656	1.63594	845.822	1.62509	1131.38	1.65086	1618.32	1.62566	2096.93	1.61053	2575.82	1.61355	2953.88	1.62192
12.775	1.6059	516.664	1.63614	845.831	1.62509	1131.39	1.65156	1618.33	1.62586	2096.94	1.61073	2575.83	1.61355	2953.89	1.62192
12.7833	1.6063	516.672	1.63624	845.839	1.62529	1131.39	1.65126	1618.34	1.62596	2096.95	1.61083	2575.84	1.61355	2953.89	1.62192
12.7917	1.6055	516.681	1.63604	845.847	1.62519	1131.4	1.65146	1618.35	1.62596	2096.96	1.61083	2575.85	1.61355	2953.9	1.62192
12.8	1.6059	516.689	1.63594	845.856	1.62509	1131.41	1.65116	1618.36	1.62616	2096.97	1.61103	2575.85	1.61355	2953.91	1.62192
12.8083	1.6064	516.697	1.63614	845.864	1.62519	1131.42	1.65096	1618.36	1.62616	2096.97	1.61103	2575.86	1.61355	2953.92	1.62192
12.8167	1.6065	516.706	1.63594	845.872	1.62519	1131.43	1.65066	1618.37	1.62626	2096.98	1.61113	2575.87	1.61355	2953.93	1.62192
12.825	1.6063	516.714	1.63604	845.881	1.62509	1131.44	1.65076	1618.38	1.62616	2096.99	1.61103	2575.88	1.61355	2953.93	1.62192
12.8333	1.6064	516.722	1.63614	845.889	1.62509	1131.44	1.65106	1618.39	1.62616	2097	1.61103	2575.89	1.61355	2953.94	1.62192
12.8417	1.6061	516.731	1.63614	845.897	1.62509	1131.45	1.65116	1618.4	1.62646	2097.01	1.61133	2575.9	1.61355	2953.95	1.62192
12.85	1.6059	516.739	1.63594	845.906	1.62519	1131.46	1.65086	1618.4	1.62636	2097.02	1.61123	2575.9	1.61255	2953.96	1.62192
12.8583	1.6064	516.747	1.63604	845.914	1.62509	1131.47	1.65106	1618.41	1.62646	2097.02	1.61133	2575.91	1.61355	2953.97	1.62192
12.8667	1.6062	516.756	1.63604	845.922	1.62509	1131.48	1.65086	1618.42	1.62646	2097.03	1.61133	2575.92	1.61355	2953.98	1.62192
12.875	1.6065	516.764	1.63594	845.931	1.62499	1131.49	1.65106	1618.43	1.62656	2097.04	1.61143	2575.93	1.61355	2953.99	1.62192
12.8833	1.6067	516.772	1.63624	845.939	1.62529	1131.49	1.65086	1618.44	1.62646	2097.05	1.61133	2575.94	1.61355	2953.99	1.62192
12.8917	1.6062	516.781	1.63604	845.947	1.62499	1131.5	1.65096	1618.45	1.62656	2097.06	1.61143	2575.95	1.61355	2954	1.62192
12.9	1.6065	516.789	1.63604	845.956	1.62519	1131.51	1.65116	1618.45	1.62676	2097.07	1.61163	2575.95	1.61255	2954.01	1.62192
12.9083	1.6066	516.797	1.63594	845.964	1.62529	1131.52	1.65106	1618.46	1.62686	2097.07	1.61173	2575.96	1.61255	2954.02	1.62192
12.9167	1.6063	516.806	1.63594	845.972	1.62519	1131.53	1.65116	1618.47	1.62676	2097.08	1.61163	2575.97	1.61355	2954.03	1.62192
12.925	1.6062	516.814	1.63614	845.981	1.62519	1131.54	1.65076	1618.48	1.62696	2097.09	1.61183	2575.98	1.61355	2954.03	1.62192
12.9333	1.6062	516.822	1.63614	845.989	1.62509	1131.54	1.65116	1618.49	1.62696	2097.1	1.61183	2575.99	1.61355	2954.04	1.62192
12.9417	1.6061	516.831	1.63604	845.997	1.62529	1131.55	1.65136	1618.5	1.62716	2097.11	1.61203	2576	1.61355	2954.05	1.62192
12.95	1.6063	516.839	1.63604	846.006	1.62519	1131.56	1.65156	1618.51	1.62716	2097.12	1.61203	2576	1.61255	2954.06	1.62192
12.9583	1.6059	516.847	1.63604	846.014	1.62519	1131.57	1.65106	1618.51	1.62706	2097.12	1.61193	2576.01	1.61255	2954.07	1.62192
12.9667	1.6061	516.856	1.63614	846.022	1.62519	1131.58	1.65126	1618.52	1.62726	2097.13	1.61213	2576.02	1.61255	2954.08	1.62192
12.975	1.6058	516.864	1.63604	846.031	1.62539	1131.59	1.65186	1618.53	1.62696	2097.14	1.61183	2576.03	1.61255	2954.09	1.62192
12.9833	1.606	516.872	1.63604	846.039	1.62529	1131.59	1.65116	1618.54	1.62736	2097.15	1.61223	2576.04	1.61255	2954.09	1.62192
12.9917	1.6061	516.881	1.63604	846.047	1.62529	1131.6	1.65126	1618.55	1.62716	2097.16	1.61203	2576.05	1.61255	2954.1	1.62192
13	1.6055	516.889	1.63604	846.056	1.62519	1131.61	1.65096	1618.56	1.62736	2097.17	1.61223	2576.05	1.61255	2954.11	1.62192
13.0083	1.6061	516.897	1.63594	846.064	1.62519	1131.62	1.65136	1618.56	1.62746	2097.17	1.61233	2576.06	1.61255	2954.12	1.62192
13.0167	1.6056	516.906	1.63604	846.072	1.62529	1131.63	1.65126	1618.57	1.62766	2097.18	1.61253	2576.07	1.61255	2954.13	1.62192
13.025	1.6054	516.914	1.63614	846.081	1.62519	1131.64	1.65126	1618.58	1.62736	2097.19	1.61223	2576.08	1.61355	2954.14	1.62192
13.0333	1.6054	516.922	1.63614	846.089	1.62519	1131.64	1.65106	1618.59	1.62736	2097.2	1.61223	2576.09	1.61355	2954.14	1.62192
13.0417	1.6057	516.931	1.63614	846.097	1.62529	1131.65	1.65116	1618.6	1.62746	2097.21	1.61233	2576.1	1.61255	2954.15	1.62192
13.05	1.6056	516.939	1.63594	846.106	1.62519	1131.66	1.65106	1618.61	1.62766	2097.22	1.61253	2576.1	1.61255	2954.16	1.62192
13.0583	1.6064	516.947	1.63604	846.114	1.62519	1131.67	1.65116	1618.61	1.62766	2097.22	1.61253	2576.11	1.61255	2954.17	1.62192
13.0667	1.606	516.956	1.63614	846.122	1.62519	1131.68	1.65106	1618.62	1.62776	2097.23	1.61263	2576.12	1.61355	2954.18	1.62192
13.075	1.606	516.964	1.63614	846.131	1.62519	1131.69	1.65146	1618.63	1.62786	2097.24	1.61273	2576.13	1.61255	2954.18	1.62192
13.0833	1.6062	516.972	1.63634	846.139	1.62519	1131.69	1.65146	1618.64	1.62776	2097.25	1.61263	2576.14	1.61355	2954.19	1.62192
13.0917	1.606	516.981	1.63624	846.147	1.62519	1131.7	1.65156	1618.65	1.62776	2097.26	1.61263	2576.15	1.61355	2954.2	1.62192
13.1	1.606	516.989	1.63624	846.156	1.62529	1131.71	1.65156	1618.65	1.62816	2097.27	1.61303	2576.15	1.61255	2954.21	1.62192
13.1083	1.6061	516.997	1.63624	846.164	1.62529	1131.72	1.65126	1618.66	1.62806	2097.27	1.61293	2576.16	1.61355	2954.22	1.62192
13.1167	1.6057	517.006	1.63604	846.172	1.62529	1131.73	1.65146	1618.67	1.62806	2097.28	1.61293	2576.17	1.61255	2954.23	1.62192
13.125	1.606	517.014	1.63614	846.181	1.62529	1131.74	1.65136	1618.68	1.62796	2097.29	1.61283	2576.18	1.61355	2954.24	1.62192
13.1333	1.6058	517.022	1.63624	846.189	1.62529	1131.74	1.65176	1618.69	1.62816	2097.3	1.61303	2576.19	1.61355	2954.24	1.62192
13.1417	1.6061	517.031	1.63614	846.197	1.62529	1131.75	1.65166	1618.7	1.62806	2097.31	1.61293	2576.2	1.61355	2954.25	1.62192
13.15	1.6064	517.039	1.63614	846.206	1.62539	1131.76	1.65136	1618.7	1.62826	2097.32	1.61313	2576.2	1.61355	2954.26	1.62192
13.1583	1.6065	517.047	1.63614	846.214	1.62519	1131.77	1.65116	1618.71	1.62836	2097.32	1.61323	2576.21	1.61355	2954.27	1.62192
13.1667	1.6064	517.056	1.63604	846.222	1.62519	1131.78	1.65096	1618.72	1.62836	2097.33	1.61323	2576.22	1.61355	2954.28	1.62192
13.175	1.6065	517.064	1.63604	846.231	1.62519	1131.79	1.65076	1618.73	1.62836	2097.34	1.61323	2576.23	1.61355	2954.28	1.62192
13.1833	1.6069	517.072	1.63614	846.239	1.62529	1131.79	1.65146	1618.74	1.62836	2097.35	1.61323	2576.24	1.61355	2954.29	1.62192
13.1917	1.6065	517.081	1.63604	846.247	1.62529	1131.8	1.65126	1618.75	1.62846	2097.36	1.61333	2576.25	1.61355	2954.3	1.62292
13.2	1.6063	517.089	1.63604	846.256	1.62529	1131.81	1.65116	1618.76	1.62856	2097.37	1.61343	2576.25	1.61355	2954.31	1.62192
13.2083	1.6064	517.097	1.63594	846.264	1.62529	1131.82	1.65146	1618.76	1.62876	2097.37	1.61363	2576.26	1.61355	2954.32	1.62292
13.2167	1.6069	517.106	1.63594	846.272	1.62529	1131.83	1.65136	1618.77	1.62856	2097.38	1.61343	2576.27	1.61355	2954.33	1.62192
13.225	1.6061	517.114	1.63594	846.281	1.62529	1131.84	1.65106	1618.78	1.62876	2097.39	1.61363	2576.28	1.61355	2954.34	1.62292
13.2333	1.6065	517.122	1.63594	846.289	1.62539	1131.84	1.65156	1618.79	1.62866	2097.4	1.61353	2576.29	1.61355	2954.34	1.62192
13.2417	1.6065	517.131	1.63604	846.297	1.62529	1131.85	1.65126	1618.8	1.62896	2097.41	1.61383	2576.3	1.61355	2954.35	1.62192
13.25	1.6064	517.139	1.63594	846.306	1.62519	1131.86	1.65156	1618.81	1.62896	2097.42	1.61383	2576.3	1.61355	2954.36	1.62192
13.2583	1.6068	517.147	1.63594	846.314	1.62539	1131.87	1.65146	1618.81	1.62896	2097.42	1.61383	2576.31	1.61455	2954.37	1.62292
13.2667	1.6062	517.156	1.63604	846.322	1.62549	1131.88	1.65116	1618.82	1.62886	2097.43	1.61373	2576.32	1.61455	2954.38	1.62192
13.275	1.6067	517.164	1.63594	846.331	1.62539	1131.89	1.65126	1618.83	1.62896	2097.44	1.61383	2576.33	1.61455	2954.39	1.62192
13.2833	1.6067	517.172	1.63594	846.339	1.62519	1131.89	1.65146	1618.84	1.62896	2097.45	1.61383	2576.34	1.61455	2954.39	1.62192
13.2917	1.6064	517.181	1.63594	846.347	1.62519	1131.9	1.65146	1618.85	1.62896	2097.46	1.61383	2576.35	1.61455	2954.4	1.62192
13.3	1.6064	517.189	1.63594	846.356	1.62559	1131.91	1.65096	1618.86	1.62906	2097.47	1.61393	2576.35	1.61455	2954.41	1.62192
13.3083	1.6066	517.197	1.63634	846.364	1.62519	1131.92	1.65106	1618.86	1.62896	2097.47	1.61383	2576.36	1.61355	2954.42	1.62192
13.3167	1.6063	517.206	1.63614	846.372	1.62529	1131.93	1.65086	1618.87	1.62916	2097.48	1.61403	2576.37	1.61455	2954.43	1.62192
13.325	1.607	517.214	1.63644	846.381	1.62519	1131.94	1.65096	1618.88	1.62936	2097.49	1.61423	2576.38	1.61455	2954.43	1.62192
13.3333	1.6068	517.222	1.63624	846.389	1.62539	1131.94	1.65126	1618.89	1.62936	2097.5	1.61423	2576.39	1.61455	2954.44	1.62192
13.3417	1.6068	517.231	1.63634	846.397	1.62549	1131.95	1.65136	1618.9	1.62936	2097.51	1.61423	2576.4	1.61455	2954.45	1.62192
13.35	1.6069	517.239	1.63634	846.406	1.62539	1131.96	1.65106	1618.9	1.62946	2097.52	1.61433	2576.4	1.61455	2954.46	1.62192
13.3583	1.6069	517.247	1.63624	846.414	1.62529	1131.97	1.65126	1618.91	1.62956	2097.52	1.61443	2576.41	1.61455	2954.47	1.62192
13.3667	1.6066	517.256	1.63634	846.422	1.62529	1131.98	1.65136	1618.92	1.62946	2097.53	1.61433	2576.42	1.61455	2954.48	1.62192
13.375	1.6067	517.264	1.63634	846.431	1.62529	1131.99	1.65156	1618.93	1.62946	2097.54	1.61433	2576.43	1.61455	2954.49	1.62192
13.3833	1.607	517.272	1.63634	846.439	1.62539	1131.99	1.65136	1618.94	1.62956	2097.55	1.61443	2576.44	1.61455	2954.49	1.62192
13.3917	1.6065	517.281	1.63624	846.447	1.62549	1132	1.65126	1618.95	1.62976	2097.56	1.61463	2576.45	1.61455	2954.5	1.62192
13.4	1.6068	517.289	1.63614	846.456	1.62519	1132.01	1.65096	1618.95	1.62956	2097.57	1.61443	2576.45	1.61555	2954.51	1.62292
13.4083	1.6069	517.297	1.63624	846.464	1.62529	1132.02	1.65106	1618.96	1.62976	2097.57	1.61463	2576.46	1.61555	2954.52	1.62192
13.4167	1.607	517.306	1.63624	846.472	1.62539	1132.03	1.65126	1618.97	1.62976	2097.58	1.61463	2576.47	1.61455	2954.53	1.62192
13.425	1.6067	517.314	1.63624	846.481	1.62519	1132.04	1.65126	1618.98	1.62976	2097.59	1.61463	2576.48	1.61455	2954.53	1.62292
13.4333	1.6069	517.322	1.63634	846.489	1.62529	1132.04	1.65146	1618.99	1.63006	2097.6	1.61493	2576.49	1.61455	2954.54	1.62192
13.4417	1.607	517.331	1.63644	846.497	1.62539	1132.05	1.65176	1619	1.62986	2097.61	1.61473	2576.5	1.61455	2954.55	1.62292
13.45	1.6067	517.339	1.63644	846.506	1.62549	1132.06	1.65146	1619.01	1.62996	2097.62	1.61483	2576.5	1.61455	2954.56	1.62192
13.4583	1.6071	517.347	1.63654	846.514	1.62549	1132.07	1.65116	1619.01	1.63006	2097.62	1.61493	2576.51	1.61555	2954.57	1.62192
13.4667	1.6068	517.356	1.63644	846.522	1.62529	1132.08	1.65186	1619.02	1.63006	2097.63	1.61493	2576.52	1.61555	2954.58	1.62292
13.475	1.6074	517.364	1.63634	846.531	1.62529	1132.09	1.65186	1619.03	1.63006	2097.64	1.61493	2576.53	1.61555	2954.59	1.62292
13.4833	1.6068	517.372	1.63654	846.539	1.62539	1132.09	1.65226	1619.04	1.63016	2097.65	1.61503	2576.54	1.61555	2954.59	1.62292
13.4917	1.607	517.381	1.63624	846.547	1.62549	1132.1	1.65146	1619.05	1.62996	2097.66	1.61483	2576.55	1.61555	2954.6	1.62292
13.5	1.6085	517.389	1.63644	846.556	1.62519	1132.11	1.65206	1619.06	1.63016	2097.67	1.61503	2576.55	1.61555	2954.61	1.62292
13.5083	1.6082	517.397	1.63634	846.564	1.62529	1132.12	1.65176	1619.06	1.63006	2097.67	1.61493	2576.56	1.61555	2954.62	1.62192
13.5167	1.6085	517.406	1.63634	846.572	1.62539	1132.13	1.65146	1619.07	1.63036	2097.68	1.61523	2576.57	1.61555	2954.63	1.62192
13.525	1.6084	517.414	1.63644	846.581	1.62529	1132.14	1.65106	1619.08	1.63016	2097.69	1.61503	2576.58	1.61555	2954.64	1.62292
13.5333	1.6086	517.422	1.63654	846.589	1.62539	1132.14	1.65126	1619.09	1.63016	2097.7	1.61503	2576.59	1.61555	2954.64	1.62292
13.5417	1.6084	517.431	1.63644	846.597	1.62539	1132.15	1.65156	1619.1	1.63026	2097.71	1.61513	2576.6	1.61555	2954.65	1.62192
13.55	1.6084	517.439	1.63654	846.606	1.62529	1132.16	1.65126	1619.11	1.63026	2097.72	1.61513	2576.6	1.61555	2954.66	1.62192
13.5583	1.6084	517.447	1.63654	846.614	1.62529	1132.17	1.65126	1619.11	1.63036	2097.72	1.61523	2576.61	1.61555	2954.67	1.62292
13.5667	1.6087	517.456	1.63654	846.622	1.62539	1132.18	1.65126	1619.12	1.63026	2097.73	1.61513	2576.62	1.61555	2954.68	1.62292
13.575	1.6087	517.464	1.63644	846.631	1.62529	1132.19	1.65116	1619.13	1.63016	2097.74	1.61503	2576.63	1.61555	2954.68	1.62192
13.5833	1.6086	517.472	1.63634	846.639	1.62539	1132.19	1.65166	1619.14	1.63056	2097.75	1.61543	2576.64	1.61655	2954.69	1.62292
13.5917	1.6086	517.481	1.63644	846.647	1.62519	1132.2	1.65126	1619.15	1.63056	2097.76	1.61543	2576.65	1.61555	2954.7	1.62292
13.6	1.6086	517.489	1.63654	846.656	1.62529	1132.21	1.65156	1619.15	1.63056	2097.77	1.61543	2576.65	1.61655	2954.71	1.62192
13.6083	1.6086	517.497	1.63634	846.664	1.62539	1132.22	1.65176	1619.16	1.63056	2097.77	1.61543	2576.66	1.61555	2954.72	1.62292
13.6167	1.6085	517.506	1.63654	846.672	1.62529	1132.23	1.65136	1619.17	1.63066	2097.78	1.61553	2576.67	1.61655	2954.73	1.62192
13.625	1.6089	517.514	1.63664	846.681	1.62539	1132.24	1.65156	1619.18	1.63046	2097.79	1.61533	2576.68	1.61655	2954.74	1.62192
13.6333	1.6084	517.522	1.63664	846.689	1.62539	1132.24	1.65136	1619.19	1.63056	2097.8	1.61543	2576.69	1.61655	2954.74	1.62292
13.6417	1.6085	517.531	1.63664	846.697	1.62539	1132.25	1.65106	1619.2	1.63076	2097.81	1.61563	2576.7	1.61655	2954.75	1.62192
13.65	1.6085	517.539	1.63664	846.706	1.62549	1132.26	1.65156	1619.2	1.63056	2097.82	1.61543	2576.7	1.61655	2954.76	1.62192
13.6583	1.6085	517.547	1.63654	846.714	1.62519	1132.27	1.65136	1619.21	1.63056	2097.82	1.61543	2576.71	1.61655	2954.77	1.62192
13.6667	1.6088	517.556	1.63654	846.722	1.62529	1132.28	1.65166	1619.22	1.63076	2097.83	1.61563	2576.72	1.61655	2954.78	1.62292
13.675	1.6092	517.564	1.63664	846.731	1.62539	1132.29	1.65146	1619.23	1.63056	2097.84	1.61543	2576.73	1.61655	2954.78	1.62292
13.6833	1.6086	517.572	1.63664	846.739	1.62529	1132.29	1.65116	1619.24	1.63066	2097.85	1.61553	2576.74	1.61655	2954.79	1.62292
13.6917	1.6086	517.581	1.63664	846.747	1.62539	1132.3	1.65176	1619.25	1.63046	2097.86	1.61533	2576.75	1.61655	2954.8	1.62292
13.7	1.6086	517.589	1.63664	846.756	1.62539	1132.31	1.65136	1619.26	1.63056	2097.87	1.61543	2576.75	1.61655	2954.81	1.62192
13.7083	1.6085	517.597	1.63664	846.764	1.62549	1132.32	1.65176	1619.26	1.63076	2097.87	1.61563	2576.76	1.61655	2954.82	1.62292
13.7167	1.6091	517.606	1.63664	846.772	1.62559	1132.33	1.65166	1619.27	1.63076	2097.88	1.61563	2576.77	1.61655	2954.83	1.62192
13.725	1.6089	517.614	1.63664	846.781	1.62549	1132.34	1.65196	1619.28	1.63066	2097.89	1.61553	2576.78	1.61655	2954.84	1.62292
13.7333	1.609	517.622	1.63674	846.789	1.62549	1132.34	1.65146	1619.29	1.63086	2097.9	1.61573	2576.79	1.61655	2954.84	1.62192
13.7417	1.6093	517.631	1.63664	846.797	1.62559	1132.35	1.65166	1619.3	1.63086	2097.91	1.61573	2576.8	1.61755	2954.85	1.62292
13.75	1.6098	517.639	1.63684	846.806	1.62539	1132.36	1.65146	1619.31	1.63096	2097.92	1.61583	2576.8	1.61655	2954.86	1.62292
13.7583	1.6093	517.647	1.63664	846.814	1.62549	1132.37	1.65166	1619.31	1.63106	2097.92	1.61593	2576.81	1.61655	2954.87	1.62292
13.7667	1.6092	517.656	1.63664	846.822	1.62539	1132.38	1.65156	1619.32	1.63086	2097.93	1.61573	2576.82	1.61755	2954.88	1.62292
13.775	1.6092	517.664	1.63664	846.831	1.62549	1132.39	1.65166	1619.33	1.63086	2097.94	1.61573	2576.83	1.61755	2954.89	1.62292
13.7833	1.6094	517.672	1.63674	846.839	1.62529	1132.39	1.65146	1619.34	1.63086	2097.95	1.61573	2576.84	1.61755	2954.89	1.62292
13.7917	1.6094	517.681	1.63674	846.847	1.62539	1132.4	1.65096	1619.35	1.63096	2097.96	1.61583	2576.85	1.61755	2954.9	1.62292
13.8	1.6097	517.689	1.63654	846.856	1.62539	1132.41	1.65106	1619.36	1.63076	2097.97	1.61563	2576.85	1.61755	2954.91	1.62292
13.8083	1.6097	517.697	1.63674	846.864	1.62549	1132.42	1.65146	1619.36	1.63076	2097.97	1.61563	2576.86	1.61755	2954.92	1.62292
13.8167	1.6091	517.706	1.63664	846.872	1.62559	1132.43	1.65166	1619.37	1.63106	2097.98	1.61593	2576.87	1.61755	2954.93	1.62292
13.825	1.6099	517.714	1.63664	846.881	1.62559	1132.44	1.65126	1619.38	1.63106	2097.99	1.61593	2576.88	1.61755	2954.93	1.62292
13.8333	1.6092	517.722	1.63654	846.889	1.62549	1132.44	1.65156	1619.39	1.63096	2098	1.61583	2576.89	1.61755	2954.94	1.62292
13.8417	1.6094	517.731	1.63664	846.897	1.62569	1132.45	1.65156	1619.4	1.63106	2098.01	1.61593	2576.9	1.61755	2954.95	1.62292
13.85	1.6093	517.739	1.63664	846.906	1.62549	1132.46	1.65156	1619.4	1.63106	2098.02	1.61593	2576.9	1.61755	2954.96	1.62292
13.8583	1.6095	517.747	1.63644	846.914	1.62559	1132.47	1.65136	1619.41	1.63096	2098.02	1.61583	2576.91	1.61855	2954.97	1.62292
13.8667	1.6094	517.756	1.63664	846.922	1.62539	1132.48	1.65156	1619.42	1.63096	2098.03	1.61583	2576.92	1.61755	2954.98	1.62292
13.875	1.6096	517.764	1.63664	846.931	1.62529	1132.49	1.65156	1619.43	1.63106	2098.04	1.61593	2576.93	1.61755	2954.99	1.62292
13.8833	1.6099	517.772	1.63644	846.939	1.62539	1132.49	1.65206	1619.44	1.63106	2098.05	1.61593	2576.94	1.61755	2954.99	1.62292
13.8917	1.6103	517.781	1.63664	846.947	1.62549	1132.5	1.65156	1619.45	1.63106	2098.06	1.61593	2576.95	1.61855	2955	1.62292
13.9	1.6093	517.789	1.63664	846.956	1.62559	1132.51	1.65146	1619.45	1.63136	2098.07	1.61623	2576.95	1.61855	2955.01	1.62292
13.9083	1.6093	517.797	1.63644	846.964	1.62539	1132.52	1.65186	1619.46	1.63116	2098.07	1.61603	2576.96	1.61855	2955.02	1.62292
13.9167	1.6091	517.806	1.63664	846.972	1.62549	1132.53	1.65166	1619.47	1.63126	2098.08	1.61613	2576.97	1.61855	2955.03	1.62292
13.925	1.6089	517.814	1.63664	846.981	1.62549	1132.54	1.65166	1619.48	1.63136	2098.09	1.61623	2576.98	1.61855	2955.03	1.62292
13.9333	1.6091	517.822	1.63664	846.989	1.62539	1132.54	1.65186	1619.49	1.63136	2098.1	1.61623	2576.99	1.61855	2955.04	1.62292
13.9417	1.6092	517.831	1.63664	846.997	1.62539	1132.55	1.65146	1619.5	1.63146	2098.11	1.61633	2577	1.61855	2955.05	1.62292
13.95	1.6091	517.839	1.63694	847.006	1.62539	1132.56	1.65126	1619.51	1.63136	2098.12	1.61623	2577	1.61855	2955.06	1.62292
13.9583	1.6093	517.847	1.63674	847.014	1.62549	1132.57	1.65146	1619.51	1.63146	2098.12	1.61633	2577.01	1.61855	2955.07	1.62292
13.9667	1.6091	517.856	1.63664	847.022	1.62559	1132.58	1.65156	1619.52	1.63136	2098.13	1.61623	2577.02	1.61855	2955.08	1.62292
13.975	1.6087	517.864	1.63674	847.031	1.62549	1132.59	1.65156	1619.53	1.63136	2098.14	1.61623	2577.03	1.61855	2955.09	1.62292
13.9833	1.6091	517.872	1.63654	847.039	1.62559	1132.59	1.65116	1619.54	1.63156	2098.15	1.61643	2577.04	1.61855	2955.09	1.62292
13.9917	1.6089	517.881	1.63664	847.047	1.62559	1132.6	1.65186	1619.55	1.63156	2098.16	1.61643	2577.05	1.61855	2955.1	1.62292
14	1.6085	517.889	1.63674	847.056	1.62549	1132.61	1.65136	1619.56	1.63156	2098.17	1.61643	2577.05	1.61855	2955.11	1.62292
14.0083	1.609	517.897	1.63674	847.064	1.62559	1132.62	1.65166	1619.56	1.63146	2098.17	1.61633	2577.06	1.61855	2955.12	1.62292
14.0167	1.6087	517.906	1.63664	847.072	1.62549	1132.63	1.65146	1619.57	1.63146	2098.18	1.61633	2577.07	1.61955	2955.13	1.62292
14.025	1.6087	517.914	1.63664	847.081	1.62559	1132.64	1.65136	1619.58	1.63166	2098.19	1.61653	2577.08	1.61855	2955.14	1.62292
14.0333	1.6087	517.922	1.63684	847.089	1.62559	1132.64	1.65176	1619.59	1.63166	2098.2	1.61653	2577.09	1.61855	2955.14	1.62292
14.0417	1.6087	517.931	1.63664	847.097	1.62559	1132.65	1.65176	1619.6	1.63156	2098.21	1.61643	2577.1	1.61855	2955.15	1.62292
14.05	1.6088	517.939	1.63674	847.106	1.62549	1132.66	1.65176	1619.61	1.63186	2098.22	1.61673	2577.1	1.61955	2955.16	1.62292
14.0583	1.6089	517.947	1.63664	847.114	1.62559	1132.67	1.65216	1619.61	1.63176	2098.22	1.61663	2577.11	1.61855	2955.17	1.62292
14.0667	1.6091	517.956	1.63664	847.122	1.62559	1132.68	1.65166	1619.62	1.63196	2098.23	1.61683	2577.12	1.61855	2955.18	1.62292
14.075	1.6093	517.964	1.63674	847.131	1.62569	1132.69	1.65196	1619.63	1.63186	2098.24	1.61673	2577.13	1.61955	2955.18	1.62292
14.0833	1.609	517.972	1.63684	847.139	1.62579	1132.69	1.65206	1619.64	1.63186	2098.25	1.61673	2577.14	1.61855	2955.19	1.62292
14.0917	1.6092	517.981	1.63684	847.147	1.62549	1132.7	1.65196	1619.65	1.63196	2098.26	1.61683	2577.15	1.61855	2955.2	1.62292
14.1	1.6089	517.989	1.63714	847.156	1.62559	1132.71	1.65166	1619.65	1.63196	2098.27	1.61683	2577.15	1.61955	2955.21	1.62292
14.1083	1.6092	517.997	1.63694	847.164	1.62569	1132.72	1.65196	1619.66	1.63196	2098.27	1.61683	2577.16	1.61855	2955.22	1.62292
14.1167	1.6093	518.006	1.63694	847.172	1.62549	1132.73	1.65176	1619.67	1.63206	2098.28	1.61693	2577.17	1.61855	2955.23	1.62292
14.125	1.6093	518.014	1.63694	847.181	1.62549	1132.74	1.65136	1619.68	1.63206	2098.29	1.61693	2577.18	1.61855	2955.24	1.62292
14.1333	1.609	518.022	1.63714	847.189	1.62549	1132.74	1.65146	1619.69	1.63226	2098.3	1.61713	2577.19	1.61855	2955.24	1.62292
14.1417	1.6092	518.031	1.63704	847.197	1.62569	1132.75	1.65176	1619.7	1.63196	2098.31	1.61683	2577.2	1.61855	2955.25	1.62292
14.15	1.6087	518.039	1.63704	847.206	1.62549	1132.76	1.65156	1619.7	1.63206	2098.32	1.61693	2577.2	1.61955	2955.26	1.62292
14.1583	1.6089	518.047	1.63704	847.214	1.62549	1132.77	1.65186	1619.71	1.63216	2098.32	1.61703	2577.21	1.61855	2955.27	1.62392
14.1667	1.6093	518.056	1.63704	847.222	1.62539	1132.78	1.65196	1619.72	1.63216	2098.33	1.61703	2577.22	1.61855	2955.28	1.62292
14.175	1.6092	518.064	1.63704	847.231	1.62559	1132.79	1.65236	1619.73	1.63196	2098.34	1.61683	2577.23	1.61855	2955.28	1.62392
14.1833	1.6089	518.072	1.63724	847.239	1.62559	1132.79	1.65186	1619.74	1.63236	2098.35	1.61723	2577.24	1.61955	2955.29	1.62292
14.1917	1.6087	518.081	1.63694	847.247	1.62569	1132.8	1.65176	1619.75	1.63226	2098.36	1.61713	2577.25	1.61955	2955.3	1.62292
14.2	1.6091	518.089	1.63704	847.256	1.62559	1132.81	1.65216	1619.76	1.63246	2098.37	1.61733	2577.25	1.61955	2955.31	1.62392
14.2083	1.6106	518.097	1.63704	847.264	1.62569	1132.82	1.65196	1619.76	1.63236	2098.37	1.61723	2577.26	1.61955	2955.32	1.62292
14.2167	1.6103	518.106	1.63694	847.272	1.62559	1132.83	1.65176	1619.77	1.63276	2098.38	1.61763	2577.27	1.61955	2955.33	1.62292
14.225	1.6103	518.114	1.63704	847.281	1.62579	1132.84	1.65196	1619.78	1.63256	2098.39	1.61743	2577.28	1.61855	2955.34	1.62392
14.2333	1.6102	518.122	1.63714	847.289	1.62589	1132.84	1.65186	1619.79	1.63246	2098.4	1.61733	2577.29	1.61855	2955.34	1.62292
14.2417	1.6105	518.131	1.63714	847.297	1.62579	1132.85	1.65186	1619.8	1.63256	2098.41	1.61743	2577.3	1.61855	2955.35	1.62392
14.25	1.6105	518.139	1.63694	847.306	1.62579	1132.86	1.65176	1619.81	1.63256	2098.42	1.61743	2577.3	1.61955	2955.36	1.62292
14.2583	1.6104	518.147	1.63704	847.314	1.62589	1132.87	1.65176	1619.81	1.63276	2098.42	1.61763	2577.31	1.61955	2955.37	1.62392
14.2667	1.6106	518.156	1.63714	847.322	1.62569	1132.88	1.65156	1619.82	1.63256	2098.43	1.61743	2577.32	1.61955	2955.38	1.62292
14.275	1.6105	518.164	1.63714	847.331	1.62579	1132.89	1.65196	1619.83	1.63256	2098.44	1.61743	2577.33	1.61955	2955.39	1.62392
14.2833	1.6102	518.172	1.63704	847.339	1.62569	1132.89	1.65176	1619.84	1.63256	2098.45	1.61743	2577.34	1.61955	2955.39	1.62292
14.2917	1.6102	518.181	1.63704	847.347	1.62559	1132.9	1.65146	1619.85	1.63276	2098.46	1.61763	2577.35	1.61955	2955.4	1.62392
14.3	1.6107	518.189	1.63704	847.356	1.62569	1132.91	1.65156	1619.86	1.63276	2098.47	1.61763	2577.35	1.61955	2955.41	1.62392
14.3083	1.6099	518.197	1.63704	847.364	1.62559	1132.92	1.65186	1619.86	1.63286	2098.47	1.61773	2577.36	1.61955	2955.42	1.62392
14.3167	1.6106	518.206	1.63704	847.372	1.62579	1132.93	1.65176	1619.87	1.63286	2098.48	1.61773	2577.37	1.61955	2955.43	1.62392
14.325	1.6104	518.214	1.63704	847.381	1.62589	1132.94	1.65206	1619.88	1.63286	2098.49	1.61773	2577.38	1.61955	2955.43	1.62392
14.3333	1.6108	518.222	1.63694	847.389	1.62579	1132.94	1.65206	1619.89	1.63276	2098.5	1.61763	2577.39	1.61955	2955.44	1.62392
14.3417	1.6106	518.231	1.63704	847.397	1.62559	1132.95	1.65186	1619.9	1.63286	2098.51	1.61773	2577.4	1.61955	2955.45	1.62392
14.35	1.6101	518.239	1.63704	847.406	1.62579	1132.96	1.65176	1619.9	1.63296	2098.52	1.61783	2577.4	1.61955	2955.46	1.62392
14.3583	1.6102	518.247	1.63714	847.414	1.62559	1132.97	1.65206	1619.91	1.63286	2098.52	1.61773	2577.41	1.61955	2955.47	1.62392
14.3667	1.6101	518.256	1.63704	847.422	1.62569	1132.98	1.65176	1619.92	1.63286	2098.53	1.61773	2577.42	1.61955	2955.48	1.62392
14.375	1.6104	518.264	1.63704	847.431	1.62569	1132.99	1.65196	1619.93	1.63306	2098.54	1.61793	2577.43	1.61955	2955.49	1.62392
14.3833	1.6106	518.272	1.63704	847.439	1.62579	1132.99	1.65216	1619.94	1.63306	2098.55	1.61793	2577.44	1.62055	2955.49	1.62392
14.3917	1.6103	518.281	1.63694	847.447	1.62559	1133	1.65186	1619.95	1.63306	2098.56	1.61793	2577.45	1.61955	2955.5	1.62392
14.4	1.6108	518.289	1.63684	847.456	1.62569	1133.01	1.65186	1619.95	1.63306	2098.57	1.61793	2577.45	1.61955	2955.51	1.62392
14.4083	1.6102	518.297	1.63684	847.464	1.62579	1133.02	1.65196	1619.96	1.63306	2098.57	1.61793	2577.46	1.61955	2955.52	1.62392
14.4167	1.6105	518.306	1.63704	847.472	1.62579	1133.03	1.65196	1619.97	1.63306	2098.58	1.61793	2577.47	1.62055	2955.53	1.62392
14.425	1.6107	518.314	1.63694	847.481	1.62579	1133.04	1.65196	1619.98	1.63326	2098.59	1.61813	2577.48	1.61955	2955.53	1.62392
14.4333	1.6105	518.322	1.63684	847.489	1.62579	1133.04	1.65176	1619.99	1.63316	2098.6	1.61803	2577.49	1.62055	2955.54	1.62392
14.4417	1.6104	518.331	1.63684	847.497	1.62579	1133.05	1.65156	1620	1.63316	2098.61	1.61803	2577.5	1.62055	2955.55	1.62392
14.45	1.6104	518.339	1.63694	847.506	1.62579	1133.06	1.65156	1620.01	1.63346	2098.62	1.61833	2577.5	1.61955	2955.56	1.62292
14.4583	1.6103	518.347	1.63674	847.514	1.62589	1133.07	1.65126	1620.01	1.63326	2098.62	1.61813	2577.51	1.62055	2955.57	1.62392
14.4667	1.6105	518.356	1.63684	847.522	1.62589	1133.08	1.65176	1620.02	1.63336	2098.63	1.61823	2577.52	1.62055	2955.58	1.62392
14.475	1.61	518.364	1.63684	847.531	1.62569	1133.09	1.65176	1620.03	1.63346	2098.64	1.61833	2577.53	1.62055	2955.59	1.62392
14.4833	1.61	518.372	1.63674	847.539	1.62569	1133.09	1.65226	1620.04	1.63326	2098.65	1.61813	2577.54	1.62055	2955.59	1.62392
14.4917	1.6102	518.381	1.63684	847.547	1.62569	1133.1	1.65176	1620.05	1.63366	2098.66	1.61853	2577.55	1.62055	2955.6	1.62392
14.5	1.6103	518.389	1.63684	847.556	1.62579	1133.11	1.65166	1620.06	1.63346	2098.67	1.61833	2577.55	1.61955	2955.61	1.62392
14.5083	1.6102	518.397	1.63674	847.564	1.62569	1133.12	1.65176	1620.06	1.63356	2098.67	1.61843	2577.56	1.62055	2955.62	1.62492
14.5167	1.61	518.406	1.63674	847.572	1.62579	1133.13	1.65196	1620.07	1.63346	2098.68	1.61833	2577.57	1.62055	2955.63	1.62492
14.525	1.6101	518.414	1.63684	847.581	1.62569	1133.14	1.65176	1620.08	1.63346	2098.69	1.61833	2577.58	1.62055	2955.64	1.62492
14.5333	1.6103	518.422	1.63694	847.589	1.62569	1133.14	1.65236	1620.09	1.63376	2098.7	1.61863	2577.59	1.62055	2955.64	1.62392
14.5417	1.6102	518.431	1.63694	847.597	1.62589	1133.15	1.65226	1620.1	1.63366	2098.71	1.61853	2577.6	1.62055	2955.65	1.62392
14.55	1.6101	518.439	1.63674	847.606	1.62559	1133.16	1.65166	1620.11	1.63376	2098.72	1.61863	2577.6	1.62055	2955.66	1.62392
14.5583	1.61	518.447	1.63674	847.614	1.62569	1133.17	1.65206	1620.11	1.63376	2098.72	1.61863	2577.61	1.62055	2955.67	1.62392
14.5667	1.6102	518.456	1.63664	847.622	1.62559	1133.18	1.65246	1620.12	1.63386	2098.73	1.61873	2577.62	1.62055	2955.68	1.62492
14.575	1.61	518.464	1.63694	847.631	1.62579	1133.19	1.65186	1620.13	1.63396	2098.74	1.61883	2577.63	1.62055	2955.68	1.62492
14.5833	1.6102	518.472	1.63694	847.639	1.62579	1133.19	1.65216	1620.14	1.63396	2098.75	1.61883	2577.64	1.62055	2955.69	1.62392
14.5917	1.6103	518.481	1.63704	847.647	1.62559	1133.2	1.65236	1620.15	1.63386	2098.76	1.61873	2577.65	1.62055	2955.7	1.62492
14.6	1.6104	518.489	1.63704	847.656	1.62569	1133.21	1.65176	1620.15	1.63396	2098.77	1.61883	2577.65	1.62155	2955.71	1.62492
14.6083	1.6102	518.497	1.63694	847.664	1.62559	1133.22	1.65236	1620.16	1.63386	2098.77	1.61873	2577.66	1.62155	2955.72	1.62392
14.6167	1.6103	518.506	1.63684	847.672	1.62569	1133.23	1.65166	1620.17	1.63396	2098.78	1.61883	2577.67	1.62155	2955.73	1.62392
14.625	1.6103	518.514	1.63694	847.681	1.62569	1133.24	1.65196	1620.18	1.63406	2098.79	1.61893	2577.68	1.62055	2955.74	1.62492
14.6333	1.6103	518.522	1.63694	847.689	1.62569	1133.24	1.65186	1620.19	1.63386	2098.8	1.61873	2577.69	1.62155	2955.74	1.62492
14.6417	1.6105	518.531	1.63694	847.697	1.62569	1133.25	1.65226	1620.2	1.63426	2098.81	1.61913	2577.7	1.62155	2955.75	1.62392
14.65	1.6095	518.539	1.63704	847.706	1.62569	1133.26	1.65236	1620.2	1.63416	2098.82	1.61903	2577.7	1.62055	2955.76	1.62492
14.6583	1.6097	518.547	1.63694	847.714	1.62559	1133.27	1.65196	1620.21	1.63426	2098.82	1.61913	2577.71	1.62055	2955.77	1.62492
14.6667	1.6099	518.556	1.63694	847.722	1.62569	1133.28	1.65196	1620.22	1.63426	2098.83	1.61913	2577.72	1.62155	2955.78	1.62492
14.675	1.6098	518.564	1.63704	847.731	1.62569	1133.29	1.65206	1620.23	1.63416	2098.84	1.61903	2577.73	1.62155	2955.78	1.62492
14.6833	1.6099	518.572	1.63724	847.739	1.62589	1133.29	1.65176	1620.24	1.63426	2098.85	1.61913	2577.74	1.62155	2955.79	1.62492
14.6917	1.6099	518.581	1.63714	847.747	1.62579	1133.3	1.65186	1620.25	1.63426	2098.86	1.61913	2577.75	1.62055	2955.8	1.62392
14.7	1.6098	518.589	1.63724	847.756	1.62579	1133.31	1.65206	1620.26	1.63416	2098.87	1.61903	2577.75	1.62155	2955.81	1.62492
14.7083	1.6102	518.597	1.63734	847.764	1.62579	1133.32	1.65246	1620.26	1.63436	2098.87	1.61923	2577.76	1.62155	2955.82	1.62492
14.7167	1.6103	518.606	1.63724	847.772	1.62569	1133.33	1.65256	1620.27	1.63456	2098.88	1.61943	2577.77	1.62155	2955.83	1.62392
14.725	1.6103	518.614	1.63734	847.781	1.62569	1133.34	1.65176	1620.28	1.63436	2098.89	1.61923	2577.78	1.62155	2955.84	1.62392
14.7333	1.6103	518.622	1.63734	847.789	1.62589	1133.34	1.65196	1620.29	1.63426	2098.9	1.61913	2577.79	1.62155	2955.84	1.62392
14.7417	1.6101	518.631	1.63724	847.797	1.62569	1133.35	1.65196	1620.3	1.63446	2098.91	1.61933	2577.8	1.62155	2955.85	1.62392
14.75	1.6104	518.639	1.63744	847.806	1.62589	1133.36	1.65186	1620.31	1.63446	2098.92	1.61933	2577.8	1.62155	2955.86	1.62392
14.7583	1.61	518.647	1.63734	847.814	1.62569	1133.37	1.65196	1620.31	1.63446	2098.92	1.61933	2577.81	1.62155	2955.87	1.62392
14.7667	1.6103	518.656	1.63744	847.822	1.62579	1133.38	1.65186	1620.32	1.63446	2098.93	1.61933	2577.82	1.62155	2955.88	1.62392
14.775	1.6103	518.664	1.63724	847.831	1.62579	1133.39	1.65216	1620.33	1.63466	2098.94	1.61953	2577.83	1.62155	2955.89	1.62492
14.7833	1.6099	518.672	1.63724	847.839	1.62579	1133.39	1.65196	1620.34	1.63446	2098.95	1.61933	2577.84	1.62155	2955.89	1.62392
14.7917	1.6104	518.681	1.63724	847.847	1.62569	1133.4	1.65236	1620.35	1.63436	2098.96	1.61923	2577.85	1.62155	2955.9	1.62392
14.8	1.6102	518.689	1.63714	847.856	1.62579	1133.41	1.65236	1620.36	1.63476	2098.97	1.61963	2577.85	1.62155	2955.91	1.62392
14.8083	1.61	518.697	1.63734	847.864	1.62579	1133.42	1.65226	1620.36	1.63456	2098.97	1.61943	2577.86	1.62155	2955.92	1.62392
14.8167	1.6101	518.706	1.63724	847.872	1.62579	1133.43	1.65196	1620.37	1.63476	2098.98	1.61963	2577.87	1.62155	2955.93	1.62392
14.825	1.61	518.714	1.63724	847.881	1.62589	1133.44	1.65176	1620.38	1.63486	2098.99	1.61973	2577.88	1.62155	2955.93	1.62392
14.8333	1.6102	518.722	1.63704	847.889	1.62579	1133.44	1.65216	1620.39	1.63486	2099	1.61973	2577.89	1.62155	2955.94	1.62392
14.8417	1.6102	518.731	1.63704	847.897	1.62589	1133.45	1.65146	1620.4	1.63486	2099.01	1.61973	2577.9	1.62155	2955.95	1.62392
14.85	1.6108	518.739	1.63724	847.906	1.62579	1133.46	1.65146	1620.4	1.63486	2099.02	1.61973	2577.9	1.62155	2955.96	1.62392
14.8583	1.6102	518.747	1.63724	847.914	1.62589	1133.47	1.65216	1620.41	1.63486	2099.02	1.61973	2577.91	1.62255	2955.97	1.62392
14.8667	1.6101	518.756	1.63724	847.922	1.62579	1133.48	1.65186	1620.42	1.63496	2099.03	1.61983	2577.92	1.62255	2955.98	1.62392
14.875	1.6102	518.764	1.63714	847.931	1.62589	1133.49	1.65186	1620.43	1.63496	2099.04	1.61983	2577.93	1.62155	2955.99	1.62392
14.8833	1.6102	518.772	1.63724	847.939	1.62579	1133.49	1.65176	1620.44	1.63496	2099.05	1.61983	2577.94	1.62255	2955.99	1.62392
14.8917	1.6102	518.781	1.63714	847.947	1.62599	1133.5	1.65156	1620.45	1.63506	2099.06	1.61993	2577.95	1.62155	2956	1.62392
14.9	1.61	518.789	1.63724	847.956	1.62569	1133.51	1.65226	1620.45	1.63506	2099.07	1.61993	2577.95	1.62255	2956.01	1.62492
14.9083	1.6104	518.797	1.63724	847.964	1.62609	1133.52	1.65196	1620.46	1.63506	2099.07	1.61993	2577.96	1.62255	2956.02	1.62392
14.9167	1.6104	518.806	1.63724	847.972	1.62599	1133.53	1.65196	1620.47	1.63506	2099.08	1.61993	2577.97	1.62255	2956.03	1.62392
14.925	1.6103	518.814	1.63724	847.981	1.62579	1133.54	1.65166	1620.48	1.63506	2099.09	1.61993	2577.98	1.62255	2956.03	1.62392
14.9333	1.6101	518.822	1.63704	847.989	1.62579	1133.54	1.65176	1620.49	1.63526	2099.1	1.62013	2577.99	1.62255	2956.04	1.62392
14.9417	1.6105	518.831	1.63714	847.997	1.62599	1133.55	1.65236	1620.5	1.63506	2099.11	1.61993	2578	1.62255	2956.05	1.62392
14.95	1.6104	518.839	1.63704	848.006	1.62609	1133.56	1.65216	1620.51	1.63516	2099.12	1.62003	2578	1.62255	2956.06	1.62392
14.9583	1.6104	518.847	1.63704	848.014	1.62599	1133.57	1.65216	1620.51	1.63516	2099.12	1.62003	2578.01	1.62255	2956.07	1.62392
14.9667	1.6103	518.856	1.63704	848.022	1.62599	1133.58	1.65206	1620.52	1.63536	2099.13	1.62023	2578.02	1.62255	2956.08	1.62392
14.975	1.6107	518.864	1.63694	848.031	1.62599	1133.59	1.65176	1620.53	1.63526	2099.14	1.62013	2578.03	1.62255	2956.09	1.62392
14.9833	1.6103	518.872	1.63714	848.039	1.62629	1133.59	1.65186	1620.54	1.63506	2099.15	1.61993	2578.04	1.62255	2956.09	1.62392
14.9917	1.6106	518.881	1.63694	848.047	1.62619	1133.6	1.65146	1620.55	1.63546	2099.16	1.62033	2578.05	1.62255	2956.1	1.62392
15	1.6102	518.889	1.63694	848.056	1.62619	1133.61	1.65166	1620.56	1.63536	2099.17	1.62023	2578.05	1.62155	2956.11	1.62392
15.0083	1.6106	518.897	1.63704	848.064	1.62619	1133.62	1.65136	1620.56	1.63516	2099.17	1.62003	2578.06	1.62155	2956.12	1.62392
15.0167	1.6101	518.906	1.63684	848.072	1.62609	1133.63	1.65216	1620.57	1.63536	2099.18	1.62023	2578.07	1.62255	2956.13	1.62392
15.025	1.6102	518.914	1.63684	848.081	1.62599	1133.64	1.65246	1620.58	1.63536	2099.19	1.62023	2578.08	1.62255	2956.14	1.62392
15.0333	1.6098	518.922	1.63694	848.089	1.62609	1133.64	1.65226	1620.59	1.63536	2099.2	1.62023	2578.09	1.62255	2956.14	1.62392
15.0417	1.6102	518.931	1.63684	848.097	1.62599	1133.65	1.65206	1620.6	1.63536	2099.21	1.62023	2578.1	1.62255	2956.15	1.62392
15.05	1.6102	518.939	1.63694	848.106	1.62599	1133.66	1.65186	1620.61	1.63536	2099.22	1.62023	2578.1	1.62255	2956.16	1.62392
15.0583	1.6104	518.947	1.63704	848.114	1.62599	1133.67	1.65196	1620.61	1.63556	2099.22	1.62043	2578.11	1.62255	2956.17	1.62292
15.0667	1.6106	518.956	1.63694	848.122	1.62609	1133.68	1.65186	1620.62	1.63556	2099.23	1.62043	2578.12	1.62155	2956.18	1.62392
15.075	1.6097	518.964	1.63694	848.131	1.62619	1133.69	1.65136	1620.63	1.63536	2099.24	1.62023	2578.13	1.62255	2956.18	1.62392
15.0833	1.61	518.972	1.63704	848.139	1.62609	1133.69	1.65176	1620.64	1.63556	2099.25	1.62043	2578.14	1.62255	2956.19	1.62392
15.0917	1.6104	518.981	1.63694	848.147	1.62599	1133.7	1.65186	1620.65	1.63546	2099.26	1.62033	2578.15	1.62255	2956.2	1.62292
15.1	1.6104	518.989	1.63684	848.156	1.62609	1133.71	1.65226	1620.65	1.63566	2099.27	1.62053	2578.15	1.62255	2956.21	1.62392
15.1083	1.6099	518.997	1.63694	848.164	1.62609	1133.72	1.65206	1620.66	1.63556	2099.27	1.62043	2578.16	1.62255	2956.22	1.62392
15.1167	1.6099	519.006	1.63684	848.172	1.62609	1133.73	1.65176	1620.67	1.63566	2099.28	1.62053	2578.17	1.62255	2956.23	1.62392
15.125	1.6098	519.014	1.63694	848.181	1.62619	1133.74	1.65156	1620.68	1.63546	2099.29	1.62033	2578.18	1.62255	2956.24	1.62392
15.1333	1.6105	519.022	1.63694	848.189	1.62609	1133.74	1.65186	1620.69	1.63556	2099.3	1.62043	2578.19	1.62255	2956.24	1.62392
15.1417	1.6102	519.031	1.63694	848.197	1.62609	1133.75	1.65156	1620.7	1.63556	2099.31	1.62043	2578.2	1.62255	2956.25	1.62392
15.15	1.6106	519.039	1.63714	848.206	1.62619	1133.76	1.65186	1620.7	1.63566	2099.32	1.62053	2578.2	1.62255	2956.26	1.62392
15.1583	1.6097	519.047	1.63704	848.214	1.62609	1133.77	1.65206	1620.71	1.63566	2099.32	1.62053	2578.21	1.62255	2956.27	1.62392
15.1667	1.6097	519.056	1.63714	848.222	1.62599	1133.78	1.65186	1620.72	1.63556	2099.33	1.62043	2578.22	1.62255	2956.28	1.62292
15.175	1.6099	519.064	1.63714	848.231	1.62599	1133.79	1.65206	1620.73	1.63566	2099.34	1.62053	2578.23	1.62255	2956.28	1.62392
15.1833	1.6101	519.072	1.63714	848.239	1.62609	1133.79	1.65236	1620.74	1.63586	2099.35	1.62073	2578.24	1.62255	2956.29	1.62392
15.1917	1.6108	519.081	1.63714	848.247	1.62599	1133.8	1.65226	1620.75	1.63576	2099.36	1.62063	2578.25	1.62255	2956.3	1.62292
15.2	1.6108	519.089	1.63714	848.256	1.62629	1133.81	1.65176	1620.76	1.63566	2099.37	1.62053	2578.25	1.62255	2956.31	1.62292
15.2083	1.6109	519.097	1.63714	848.264	1.62609	1133.82	1.65196	1620.76	1.63596	2099.37	1.62083	2578.26	1.62255	2956.32	1.62292
15.2167	1.6114	519.106	1.63704	848.272	1.62599	1133.83	1.65186	1620.77	1.63576	2099.38	1.62063	2578.27	1.62255	2956.33	1.62292
15.225	1.6113	519.114	1.63714	848.281	1.62599	1133.84	1.65156	1620.78	1.63586	2099.39	1.62073	2578.28	1.62255	2956.34	1.62292
15.2333	1.6113	519.122	1.63714	848.289	1.62609	1133.84	1.65176	1620.79	1.63586	2099.4	1.62073	2578.29	1.62255	2956.34	1.62392
15.2417	1.6112	519.131	1.63704	848.297	1.62619	1133.85	1.65196	1620.8	1.63616	2099.41	1.62103	2578.3	1.62255	2956.35	1.62392
15.25	1.6112	519.139	1.63714	848.306	1.62639	1133.86	1.65176	1620.81	1.63636	2099.42	1.62123	2578.3	1.62255	2956.36	1.62292
15.2583	1.6112	519.147	1.63724	848.314	1.62609	1133.87	1.65226	1620.81	1.63616	2099.42	1.62103	2578.31	1.62355	2956.37	1.62292
15.2667	1.6111	519.156	1.63704	848.322	1.62619	1133.88	1.65206	1620.82	1.63616	2099.43	1.62103	2578.32	1.62255	2956.38	1.62292
15.275	1.6111	519.164	1.63724	848.331	1.62619	1133.89	1.65206	1620.83	1.63626	2099.44	1.62113	2578.33	1.62355	2956.39	1.62292
15.2833	1.6114	519.172	1.63694	848.339	1.62629	1133.89	1.65216	1620.84	1.63626	2099.45	1.62113	2578.34	1.62355	2956.39	1.62292
15.2917	1.6109	519.181	1.63704	848.347	1.62599	1133.9	1.65226	1620.85	1.63636	2099.46	1.62123	2578.35	1.62255	2956.4	1.62292
15.3	1.6109	519.189	1.63704	848.356	1.62619	1133.91	1.65216	1620.86	1.63616	2099.47	1.62103	2578.35	1.62255	2956.41	1.62292
15.3083	1.6108	519.197	1.63714	848.364	1.62629	1133.92	1.65206	1620.86	1.63636	2099.47	1.62123	2578.36	1.62355	2956.42	1.62292
15.3167	1.6108	519.206	1.63694	848.372	1.62619	1133.93	1.65226	1620.87	1.63646	2099.48	1.62133	2578.37	1.62355	2956.43	1.62292
15.325	1.611	519.214	1.63684	848.381	1.62629	1133.94	1.65206	1620.88	1.63626	2099.49	1.62113	2578.38	1.62255	2956.43	1.62292
15.3333	1.6109	519.222	1.63694	848.389	1.62619	1133.94	1.65206	1620.89	1.63636	2099.5	1.62123	2578.39	1.62355	2956.44	1.62292
15.3417	1.6108	519.231	1.63714	848.397	1.62629	1133.95	1.65246	1620.9	1.63636	2099.51	1.62123	2578.4	1.62355	2956.45	1.62292
15.35	1.6113	519.239	1.63704	848.406	1.62619	1133.96	1.65226	1620.9	1.63646	2099.52	1.62133	2578.4	1.62355	2956.46	1.62292
15.3583	1.6111	519.247	1.63714	848.414	1.62619	1133.97	1.65236	1620.91	1.63636	2099.52	1.62123	2578.41	1.62355	2956.47	1.62292
15.3667	1.611	519.256	1.63704	848.422	1.62629	1133.98	1.65186	1620.92	1.63626	2099.53	1.62113	2578.42	1.62355	2956.48	1.62292
15.375	1.6109	519.264	1.63714	848.431	1.62619	1133.99	1.65196	1620.93	1.63626	2099.54	1.62113	2578.43	1.62355	2956.49	1.62292
15.3833	1.6108	519.272	1.63704	848.439	1.62609	1133.99	1.65196	1620.94	1.63616	2099.55	1.62103	2578.44	1.62355	2956.49	1.62292
15.3917	1.611	519.281	1.63704	848.447	1.62629	1134	1.65186	1620.95	1.63626	2099.56	1.62113	2578.45	1.62355	2956.5	1.62292
15.4	1.6107	519.289	1.63714	848.456	1.62629	1134.01	1.65196	1620.95	1.63626	2099.57	1.62113	2578.45	1.62355	2956.51	1.62292
15.4083	1.6109	519.297	1.63724	848.464	1.62619	1134.02	1.65186	1620.96	1.63636	2099.57	1.62123	2578.46	1.62355	2956.52	1.62192
15.4167	1.6112	519.306	1.63734	848.472	1.62609	1134.03	1.65126	1620.97	1.63636	2099.58	1.62123	2578.47	1.62355	2956.53	1.62292
15.425	1.611	519.314	1.63724	848.481	1.62629	1134.04	1.65176	1620.98	1.63626	2099.59	1.62113	2578.48	1.62355	2956.53	1.62292
15.4333	1.611	519.322	1.63724	848.489	1.62629	1134.04	1.65176	1620.99	1.63646	2099.6	1.62133	2578.49	1.62355	2956.54	1.62192
15.4417	1.611	519.331	1.63734	848.497	1.62619	1134.05	1.65166	1621	1.63646	2099.61	1.62133	2578.5	1.62355	2956.55	1.62192
15.45	1.6107	519.339	1.63714	848.506	1.62649	1134.06	1.65216	1621.01	1.63646	2099.62	1.62133	2578.5	1.62355	2956.56	1.62192
15.4583	1.6113	519.347	1.63714	848.514	1.62639	1134.07	1.65226	1621.01	1.63636	2099.62	1.62123	2578.51	1.62355	2956.57	1.62192
15.4667	1.611	519.356	1.63714	848.522	1.62619	1134.08	1.65206	1621.02	1.63656	2099.63	1.62143	2578.52	1.62455	2956.58	1.62292
15.475	1.611	519.364	1.63714	848.531	1.62649	1134.09	1.65166	1621.03	1.63636	2099.64	1.62123	2578.53	1.62355	2956.59	1.62192
15.4833	1.6115	519.372	1.63724	848.539	1.62629	1134.09	1.65226	1621.04	1.63646	2099.65	1.62133	2578.54	1.62355	2956.59	1.62192
15.4917	1.6114	519.381	1.63714	848.547	1.62639	1134.1	1.65206	1621.05	1.63646	2099.66	1.62133	2578.55	1.62355	2956.6	1.62192
15.5	1.6115	519.389	1.63724	848.556	1.62619	1134.11	1.65206	1621.06	1.63636	2099.67	1.62123	2578.55	1.62355	2956.61	1.62192
15.5083	1.6114	519.397	1.63714	848.564	1.62639	1134.12	1.65226	1621.06	1.63666	2099.67	1.62153	2578.56	1.62355	2956.62	1.62192
15.5167	1.6117	519.406	1.63704	848.572	1.62639	1134.13	1.65236	1621.07	1.63656	2099.68	1.62143	2578.57	1.62455	2956.63	1.62192
15.525	1.6118	519.414	1.63714	848.581	1.62619	1134.14	1.65186	1621.08	1.63656	2099.69	1.62143	2578.58	1.62355	2956.64	1.62192
15.5333	1.6114	519.422	1.63714	848.589	1.62629	1134.14	1.65206	1621.09	1.63666	2099.7	1.62153	2578.59	1.62355	2956.64	1.62192
15.5417	1.6119	519.431	1.63704	848.597	1.62619	1134.15	1.65166	1621.1	1.63646	2099.71	1.62133	2578.6	1.62355	2956.65	1.62192
15.55	1.6109	519.439	1.63704	848.606	1.62639	1134.16	1.65186	1621.11	1.63686	2099.72	1.62173	2578.6	1.62355	2956.66	1.62192
15.5583	1.611	519.447	1.63694	848.614	1.62629	1134.17	1.65166	1621.11	1.63656	2099.72	1.62143	2578.61	1.62455	2956.67	1.62192
15.5667	1.6108	519.456	1.63694	848.622	1.62639	1134.18	1.65246	1621.12	1.63656	2099.73	1.62143	2578.62	1.62355	2956.68	1.62192
15.575	1.6108	519.464	1.63704	848.631	1.62629	1134.19	1.65236	1621.13	1.63646	2099.74	1.62133	2578.63	1.62355	2956.68	1.62192
15.5833	1.6108	519.472	1.63714	848.639	1.62619	1134.19	1.65206	1621.14	1.63666	2099.75	1.62153	2578.64	1.62455	2956.69	1.62192
15.5917	1.611	519.481	1.63704	848.647	1.62649	1134.2	1.65186	1621.15	1.63666	2099.76	1.62153	2578.65	1.62355	2956.7	1.62192
15.6	1.6106	519.489	1.63694	848.656	1.62639	1134.21	1.65206	1621.15	1.63676	2099.77	1.62163	2578.65	1.62355	2956.71	1.62192
15.6083	1.611	519.497	1.63694	848.664	1.62639	1134.22	1.65176	1621.16	1.63666	2099.77	1.62153	2578.66	1.62355	2956.72	1.62192
15.6167	1.6116	519.506	1.63694	848.672	1.62639	1134.23	1.65206	1621.17	1.63666	2099.78	1.62153	2578.67	1.62455	2956.73	1.62192
15.625	1.6114	519.514	1.63704	848.681	1.62629	1134.24	1.65206	1621.18	1.63676	2099.79	1.62163	2578.68	1.62455	2956.74	1.62192
15.6333	1.6111	519.522	1.63694	848.689	1.62639	1134.24	1.65256	1621.19	1.63666	2099.8	1.62153	2578.69	1.62455	2956.74	1.62192
15.6417	1.6115	519.531	1.63694	848.697	1.62639	1134.25	1.65226	1621.2	1.63686	2099.81	1.62173	2578.7	1.62455	2956.75	1.62192
15.65	1.6113	519.539	1.63694	848.706	1.62629	1134.26	1.65246	1621.2	1.63676	2099.82	1.62163	2578.7	1.62455	2956.76	1.62192
15.6583	1.6114	519.547	1.63674	848.714	1.62659	1134.27	1.65196	1621.21	1.63676	2099.82	1.62163	2578.71	1.62455	2956.77	1.62092
15.6667	1.6114	519.556	1.63684	848.722	1.62619	1134.28	1.65216	1621.22	1.63676	2099.83	1.62163	2578.72	1.62455	2956.78	1.62092
15.675	1.6119	519.564	1.63684	848.731	1.62629	1134.29	1.65236	1621.23	1.63676	2099.84	1.62163	2578.73	1.62455	2956.78	1.62092
15.6833	1.6117	519.572	1.63684	848.739	1.62629	1134.29	1.65246	1621.24	1.63676	2099.85	1.62163	2578.74	1.62455	2956.79	1.62092
15.6917	1.6115	519.581	1.63684	848.747	1.62639	1134.3	1.65266	1621.25	1.63676	2099.86	1.62163	2578.75	1.62455	2956.8	1.62092
15.7	1.6111	519.589	1.63684	848.756	1.62629	1134.31	1.65236	1621.26	1.63686	2099.87	1.62173	2578.75	1.62455	2956.81	1.62092
15.7083	1.6112	519.597	1.63674	848.764	1.62629	1134.32	1.65226	1621.26	1.63686	2099.87	1.62173	2578.76	1.62455	2956.82	1.62092
15.7167	1.6116	519.606	1.63704	848.772	1.62639	1134.33	1.65216	1621.27	1.63676	2099.88	1.62163	2578.77	1.62455	2956.83	1.62092
15.725	1.6115	519.614	1.63684	848.781	1.62639	1134.34	1.65256	1621.28	1.63686	2099.89	1.62173	2578.78	1.62455	2956.84	1.62092
15.7333	1.6113	519.622	1.63674	848.789	1.62639	1134.34	1.65226	1621.29	1.63686	2099.9	1.62173	2578.79	1.62455	2956.84	1.62092
15.7417	1.6114	519.631	1.63684	848.797	1.62629	1134.35	1.65246	1621.3	1.63696	2099.91	1.62183	2578.8	1.62455	2956.85	1.62092
15.75	1.6115	519.639	1.63684	848.806	1.62639	1134.36	1.65216	1621.31	1.63686	2099.92	1.62173	2578.8	1.62455	2956.86	1.62092
15.7583	1.6116	519.647	1.63684	848.814	1.62629	1134.37	1.65206	1621.31	1.63676	2099.92	1.62163	2578.81	1.62455	2956.87	1.62092
15.7667	1.611	519.656	1.63694	848.822	1.62639	1134.38	1.65226	1621.32	1.63686	2099.93	1.62173	2578.82	1.62455	2956.88	1.62092
15.775	1.6113	519.664	1.63684	848.831	1.62629	1134.39	1.65226	1621.33	1.63686	2099.94	1.62173	2578.83	1.62455	2956.89	1.62092
15.7833	1.6075	519.672	1.63684	848.839	1.62639	1134.39	1.65226	1621.34	1.63686	2099.95	1.62173	2578.84	1.62455	2956.89	1.62092
15.7917	1.6062	519.681	1.63664	848.847	1.62639	1134.4	1.65226	1621.35	1.63676	2099.96	1.62163	2578.85	1.62455	2956.9	1.62092
15.8	1.6063	519.689	1.63684	848.856	1.62639	1134.41	1.65226	1621.36	1.63676	2099.97	1.62163	2578.85	1.62455	2956.91	1.62092
15.8083	1.6061	519.697	1.63694	848.864	1.62649	1134.42	1.65236	1621.36	1.63706	2099.97	1.62193	2578.86	1.62455	2956.92	1.62092
15.8167	1.6059	519.706	1.63694	848.872	1.62649	1134.43	1.65226	1621.37	1.63686	2099.98	1.62173	2578.87	1.62455	2956.93	1.62092
15.825	1.606	519.714	1.63674	848.881	1.62649	1134.44	1.65186	1621.38	1.63706	2099.99	1.62193	2578.88	1.62455	2956.93	1.62092
15.8333	1.6058	519.722	1.63684	848.889	1.62649	1134.44	1.65206	1621.39	1.63706	2100	1.62193	2578.89	1.62555	2956.94	1.62092
15.8417	1.6058	519.731	1.63684	848.897	1.62659	1134.45	1.65196	1621.4	1.63686	2100.01	1.62173	2578.9	1.62455	2956.95	1.61992
15.85	1.6054	519.739	1.63664	848.906	1.62649	1134.46	1.65246	1621.4	1.63706	2100.02	1.62193	2578.9	1.62455	2956.96	1.62092
15.8583	1.6056	519.747	1.63674	848.914	1.62659	1134.47	1.65196	1621.41	1.63696	2100.02	1.62183	2578.91	1.62455	2956.97	1.62092
15.8667	1.6058	519.756	1.63684	848.922	1.62659	1134.48	1.65186	1621.42	1.63716	2100.03	1.62203	2578.92	1.62455	2956.98	1.61992
15.875	1.6056	519.764	1.63664	848.931	1.62659	1134.49	1.65196	1621.43	1.63686	2100.04	1.62173	2578.93	1.62455	2956.99	1.61992
15.8833	1.6057	519.772	1.63654	848.939	1.62639	1134.49	1.65176	1621.44	1.63686	2100.05	1.62173	2578.94	1.62455	2956.99	1.61992
15.8917	1.6057	519.781	1.63664	848.947	1.62659	1134.5	1.65266	1621.45	1.63726	2100.06	1.62213	2578.95	1.62455	2957	1.61992
15.9	1.6053	519.789	1.63654	848.956	1.62649	1134.51	1.65216	1621.45	1.63706	2100.07	1.62193	2578.95	1.62455	2957.01	1.61992
15.9083	1.6055	519.797	1.63674	848.964	1.62659	1134.52	1.65246	1621.46	1.63696	2100.07	1.62183	2578.96	1.62455	2957.02	1.62092
15.9167	1.6058	519.806	1.63664	848.972	1.62659	1134.53	1.65256	1621.47	1.63706	2100.08	1.62193	2578.97	1.62455	2957.03	1.61992
15.925	1.6061	519.814	1.63664	848.981	1.62649	1134.54	1.65246	1621.48	1.63716	2100.09	1.62203	2578.98	1.62455	2957.03	1.61992
15.9333	1.6061	519.822	1.63664	848.989	1.62659	1134.54	1.65206	1621.49	1.63696	2100.1	1.62183	2578.99	1.62455	2957.04	1.61992
15.9417	1.6058	519.831	1.63664	848.997	1.62659	1134.55	1.65226	1621.5	1.63706	2100.11	1.62193	2579	1.62455	2957.05	1.61992
15.95	1.6061	519.839	1.63654	849.006	1.62649	1134.56	1.65246	1621.51	1.63716	2100.12	1.62203	2579	1.62455	2957.06	1.61992
15.9583	1.6059	519.847	1.63664	849.014	1.62659	1134.57	1.65236	1621.51	1.63706	2100.12	1.62193	2579.01	1.62455	2957.07	1.61992
15.9667	1.6067	519.856	1.63664	849.022	1.62649	1134.58	1.65216	1621.52	1.63726	2100.13	1.62213	2579.02	1.62455	2957.08	1.61992
15.975	1.6069	519.864	1.63664	849.031	1.62669	1134.59	1.65216	1621.53	1.63716	2100.14	1.62203	2579.03	1.62455	2957.09	1.61992
15.9833	1.6072	519.872	1.63664	849.039	1.62649	1134.59	1.65236	1621.54	1.63716	2100.15	1.62203	2579.04	1.62455	2957.09	1.61992
15.9917	1.6072	519.881	1.63654	849.047	1.62659	1134.6	1.65216	1621.55	1.63726	2100.16	1.62213	2579.05	1.62455	2957.1	1.61992
16	1.6071	519.889	1.63664	849.056	1.62659	1134.61	1.65276	1621.56	1.63696	2100.17	1.62183	2579.05	1.62455	2957.11	1.61992
16.0083	1.6067	519.897	1.63654	849.064	1.62669	1134.62	1.65216	1621.56	1.63726	2100.17	1.62213	2579.06	1.62455	2957.12	1.61992
16.0167	1.6066	519.906	1.63634	849.072	1.62669	1134.63	1.65276	1621.57	1.63706	2100.18	1.62193	2579.07	1.62455	2957.13	1.61992
16.025	1.607	519.914	1.63664	849.081	1.62669	1134.64	1.65246	1621.58	1.63736	2100.19	1.62223	2579.08	1.62455	2957.14	1.61892
16.0333	1.6065	519.922	1.63654	849.089	1.62659	1134.64	1.65256	1621.59	1.63716	2100.2	1.62203	2579.09	1.62455	2957.14	1.61992
16.0417	1.6063	519.931	1.63664	849.097	1.62679	1134.65	1.65226	1621.6	1.63696	2100.21	1.62183	2579.1	1.62455	2957.15	1.61992
16.05	1.6058	519.939	1.63654	849.106	1.62659	1134.66	1.65246	1621.61	1.63716	2100.22	1.62203	2579.1	1.62455	2957.16	1.61892
16.0583	1.6062	519.947	1.63664	849.114	1.62669	1134.67	1.65206	1621.61	1.63716	2100.22	1.62203	2579.11	1.62455	2957.17	1.61992
16.0667	1.6061	519.956	1.63664	849.122	1.62659	1134.68	1.65256	1621.62	1.63686	2100.23	1.62173	2579.12	1.62455	2957.18	1.61892
16.075	1.6061	519.964	1.63644	849.131	1.62669	1134.69	1.65226	1621.63	1.63676	2100.24	1.62163	2579.13	1.62455	2957.18	1.61892
16.0833	1.6061	519.972	1.63644	849.139	1.62669	1134.69	1.65216	1621.64	1.63696	2100.25	1.62183	2579.14	1.62555	2957.19	1.61892
16.0917	1.6056	519.981	1.63654	849.147	1.62689	1134.7	1.65256	1621.65	1.63706	2100.26	1.62193	2579.15	1.62455	2957.2	1.61992
16.1	1.606	519.989	1.63654	849.156	1.62669	1134.71	1.65206	1621.65	1.63696	2100.27	1.62183	2579.15	1.62455	2957.21	1.61892
16.1083	1.6059	519.997	1.63654	849.164	1.62679	1134.72	1.65226	1621.66	1.63696	2100.27	1.62183	2579.16	1.62555	2957.22	1.61892
16.1167	1.6059	520.006	1.63644	849.172	1.62669	1134.73	1.65236	1621.67	1.63686	2100.28	1.62173	2579.17	1.62455	2957.23	1.61892
16.125	1.606	520.014	1.63644	849.181	1.62679	1134.74	1.65286	1621.68	1.63686	2100.29	1.62173	2579.18	1.62455	2957.24	1.61892
16.1333	1.6062	520.022	1.63634	849.189	1.62669	1134.74	1.65266	1621.69	1.63696	2100.3	1.62183	2579.19	1.62555	2957.24	1.61892
16.1417	1.6062	520.031	1.63644	849.197	1.62669	1134.75	1.65216	1621.7	1.63686	2100.31	1.62173	2579.2	1.62555	2957.25	1.61892
16.15	1.6063	520.039	1.63634	849.206	1.62669	1134.76	1.65176	1621.7	1.63696	2100.32	1.62183	2579.2	1.62555	2957.26	1.61892
16.1583	1.6058	520.047	1.63634	849.214	1.62659	1134.77	1.65176	1621.71	1.63706	2100.32	1.62193	2579.21	1.62455	2957.27	1.61892
16.1667	1.6062	520.056	1.63634	849.222	1.62679	1134.78	1.65176	1621.72	1.63706	2100.33	1.62193	2579.22	1.62555	2957.28	1.61892
16.175	1.6058	520.064	1.63624	849.231	1.62669	1134.79	1.65156	1621.73	1.63696	2100.34	1.62183	2579.23	1.62555	2957.28	1.61892
16.1833	1.6054	520.072	1.63624	849.239	1.62699	1134.79	1.65146	1621.74	1.63706	2100.35	1.62193	2579.24	1.62555	2957.29	1.61892
16.1917	1.6056	520.081	1.63634	849.247	1.62679	1134.8	1.65166	1621.75	1.63706	2100.36	1.62193	2579.25	1.62555	2957.3	1.61892
16.2	1.6055	520.089	1.63624	849.256	1.62679	1134.81	1.65156	1621.76	1.63696	2100.37	1.62183	2579.25	1.62555	2957.31	1.61892
16.2083	1.6055	520.097	1.63604	849.264	1.62669	1134.82	1.65156	1621.76	1.63716	2100.37	1.62203	2579.26	1.62555	2957.32	1.61892
16.2167	1.6058	520.106	1.63614	849.272	1.62659	1134.83	1.65216	1621.77	1.63706	2100.38	1.62193	2579.27	1.62555	2957.33	1.61892
16.225	1.6058	520.114	1.63624	849.281	1.62679	1134.84	1.65196	1621.78	1.63716	2100.39	1.62203	2579.28	1.62555	2957.34	1.61892
16.2333	1.6059	520.122	1.63614	849.289	1.62679	1134.84	1.65206	1621.79	1.63696	2100.4	1.62183	2579.29	1.62555	2957.34	1.61892
16.2417	1.6057	520.131	1.63614	849.297	1.62669	1134.85	1.65206	1621.8	1.63716	2100.41	1.62203	2579.3	1.62555	2957.35	1.61792
16.25	1.6054	520.139	1.63614	849.306	1.62689	1134.86	1.65186	1621.81	1.63706	2100.42	1.62193	2579.3	1.62555	2957.36	1.61892
16.2583	1.6053	520.147	1.63614	849.314	1.62679	1134.87	1.65216	1621.81	1.63706	2100.42	1.62193	2579.31	1.62555	2957.37	1.61792
16.2667	1.6059	520.156	1.63614	849.322	1.62669	1134.88	1.65206	1621.82	1.63706	2100.43	1.62193	2579.32	1.62555	2957.38	1.61892
16.275	1.6054	520.164	1.63684	849.331	1.62679	1134.89	1.65226	1621.83	1.63706	2100.44	1.62193	2579.33	1.62555	2957.39	1.61792
16.2833	1.6055	520.172	1.63674	849.339	1.62679	1134.89	1.65236	1621.84	1.63716	2100.45	1.62203	2579.34	1.62555	2957.39	1.61892
16.2917	1.6055	520.181	1.63684	849.347	1.62679	1134.9	1.65226	1621.85	1.63716	2100.46	1.62203	2579.35	1.62555	2957.4	1.61792
16.3	1.6058	520.189	1.63684	849.356	1.62679	1134.91	1.65236	1621.86	1.63686	2100.47	1.62173	2579.35	1.62555	2957.41	1.61892
16.3083	1.6056	520.197	1.63684	849.364	1.62679	1134.92	1.65246	1621.86	1.63706	2100.47	1.62193	2579.36	1.62555	2957.42	1.61792
16.3167	1.6055	520.206	1.63674	849.372	1.62679	1134.93	1.65206	1621.87	1.63696	2100.48	1.62183	2579.37	1.62655	2957.43	1.61792
16.325	1.6059	520.214	1.63674	849.381	1.62679	1134.94	1.65236	1621.88	1.63696	2100.49	1.62183	2579.38	1.62655	2957.43	1.61792
16.3333	1.6055	520.222	1.63674	849.389	1.62679	1134.94	1.65266	1621.89	1.63716	2100.5	1.62203	2579.39	1.62555	2957.44	1.61792
16.3417	1.6057	520.231	1.63664	849.397	1.62689	1134.95	1.65236	1621.9	1.63696	2100.51	1.62183	2579.4	1.62555	2957.45	1.61792
16.35	1.6056	520.239	1.63664	849.406	1.62679	1134.96	1.65206	1621.9	1.63726	2100.52	1.62213	2579.4	1.62555	2957.46	1.61792
16.3583	1.6057	520.247	1.63664	849.414	1.62689	1134.97	1.65236	1621.91	1.63726	2100.52	1.62213	2579.41	1.62655	2957.47	1.61792
16.3667	1.6056	520.256	1.63654	849.422	1.62689	1134.98	1.65226	1621.92	1.63726	2100.53	1.62213	2579.42	1.62655	2957.48	1.61792
16.375	1.6056	520.264	1.63664	849.431	1.62709	1134.99	1.65266	1621.93	1.63706	2100.54	1.62193	2579.43	1.62655	2957.49	1.61792
16.3833	1.6053	520.272	1.63664	849.439	1.62689	1134.99	1.65186	1621.94	1.63716	2100.55	1.62203	2579.44	1.62655	2957.49	1.61892
16.3917	1.6057	520.281	1.63644	849.447	1.62679	1135	1.65236	1621.95	1.63716	2100.56	1.62203	2579.45	1.62655	2957.5	1.61792
16.4	1.6057	520.289	1.63654	849.456	1.62689	1135.01	1.65226	1621.95	1.63726	2100.57	1.62213	2579.45	1.62655	2957.51	1.61792
16.4083	1.6056	520.297	1.63654	849.464	1.62689	1135.02	1.65266	1621.96	1.63746	2100.57	1.62233	2579.46	1.62555	2957.52	1.61792
16.4167	1.6055	520.306	1.63644	849.472	1.62689	1135.03	1.65256	1621.97	1.63716	2100.58	1.62203	2579.47	1.62655	2957.53	1.61792
16.425	1.6055	520.314	1.63644	849.481	1.62679	1135.04	1.65236	1621.98	1.63726	2100.59	1.62213	2579.48	1.62655	2957.53	1.61792
16.4333	1.6054	520.322	1.63654	849.489	1.62679	1135.04	1.65226	1621.99	1.63706	2100.6	1.62193	2579.49	1.62655	2957.54	1.61792
16.4417	1.6053	520.331	1.63674	849.497	1.62689	1135.05	1.65226	1622	1.63726	2100.61	1.62213	2579.5	1.62655	2957.55	1.61792
16.45	1.6052	520.339	1.63664	849.506	1.62689	1135.06	1.65236	1622.01	1.63706	2100.62	1.62193	2579.5	1.62655	2957.56	1.61792
16.4583	1.6051	520.347	1.63674	849.514	1.62699	1135.07	1.65216	1622.01	1.63726	2100.62	1.62213	2579.51	1.62655	2957.57	1.61792
16.4667	1.6054	520.356	1.63664	849.522	1.62699	1135.08	1.65226	1622.02	1.63716	2100.63	1.62203	2579.52	1.62655	2957.58	1.61692
16.475	1.6051	520.364	1.63654	849.531	1.62689	1135.09	1.65206	1622.03	1.63726	2100.64	1.62213	2579.53	1.62655	2957.59	1.61692
16.4833	1.6051	520.372	1.63664	849.539	1.62699	1135.09	1.65216	1622.04	1.63706	2100.65	1.62193	2579.54	1.62655	2957.59	1.61692
16.4917	1.6056	520.381	1.63664	849.547	1.62689	1135.1	1.65226	1622.05	1.63716	2100.66	1.62203	2579.55	1.62655	2957.6	1.61692
16.5	1.6054	520.389	1.63654	849.556	1.62709	1135.11	1.65206	1622.06	1.63696	2100.67	1.62183	2579.55	1.62655	2957.61	1.61692
16.5083	1.6056	520.397	1.63684	849.564	1.62689	1135.12	1.65206	1622.06	1.63706	2100.67	1.62193	2579.56	1.62655	2957.62	1.61792
16.5167	1.6054	520.406	1.63664	849.572	1.62689	1135.13	1.65266	1622.07	1.63726	2100.68	1.62213	2579.57	1.62655	2957.63	1.61692
16.525	1.6053	520.414	1.63674	849.581	1.62699	1135.14	1.65176	1622.08	1.63716	2100.69	1.62203	2579.58	1.62755	2957.64	1.61792
16.5333	1.6052	520.422	1.63684	849.589	1.62699	1135.14	1.65176	1622.09	1.63706	2100.7	1.62193	2579.59	1.62755	2957.64	1.61692
16.5417	1.6055	520.431	1.63674	849.597	1.62709	1135.15	1.65166	1622.1	1.63706	2100.71	1.62193	2579.6	1.62755	2957.65	1.61692
16.55	1.6054	520.439	1.63664	849.606	1.62709	1135.16	1.65196	1622.11	1.63706	2100.72	1.62193	2579.6	1.62755	2957.66	1.61692
16.5583	1.6051	520.447	1.63684	849.614	1.62709	1135.17	1.65186	1622.11	1.63706	2100.72	1.62193	2579.61	1.62755	2957.67	1.61692
16.5667	1.6048	520.456	1.63684	849.622	1.62689	1135.18	1.65186	1622.12	1.63706	2100.73	1.62193	2579.62	1.62755	2957.68	1.61792
16.575	1.6047	520.464	1.63674	849.631	1.62709	1135.19	1.65246	1622.13	1.63706	2100.74	1.62193	2579.63	1.62755	2957.68	1.61692
16.5833	1.6052	520.472	1.63684	849.639	1.62709	1135.19	1.65236	1622.14	1.63696	2100.75	1.62183	2579.64	1.62755	2957.69	1.61692
16.5917	1.6049	520.481	1.63684	849.647	1.62699	1135.2	1.65196	1622.15	1.63716	2100.76	1.62203	2579.65	1.62755	2957.7	1.61692
16.6	1.6049	520.489	1.63694	849.656	1.62709	1135.21	1.65256	1622.15	1.63706	2100.77	1.62193	2579.65	1.62755	2957.71	1.61692
16.6083	1.6049	520.497	1.63674	849.664	1.62709	1135.22	1.65276	1622.16	1.63686	2100.77	1.62173	2579.66	1.62755	2957.72	1.61692
16.6167	1.6049	520.506	1.63674	849.672	1.62719	1135.23	1.65216	1622.17	1.63706	2100.78	1.62193	2579.67	1.62755	2957.73	1.61692
16.625	1.606	520.514	1.63674	849.681	1.62709	1135.24	1.65226	1622.18	1.63686	2100.79	1.62173	2579.68	1.62755	2957.74	1.61692
16.6333	1.6057	520.522	1.63674	849.689	1.62689	1135.24	1.65206	1622.19	1.63696	2100.8	1.62183	2579.69	1.62755	2957.74	1.61692
16.6417	1.6055	520.531	1.63694	849.697	1.62709	1135.25	1.65246	1622.2	1.63686	2100.81	1.62173	2579.7	1.62755	2957.75	1.61692
[truncated: 58,477 more rows]

## Sheet: Figure 3b
Comparison
Sample	DV (μV h-1)
RuMoNi CP test	0.645
DOE target	1

## Sheet: Figure 3c
T-stage stability
Time	Potential
h	V vs. RHE
0.00556	1.628
0.01111	1.6339
0.01667	1.6355
0.02222	1.6369
0.02778	1.6379
0.03333	1.6388
0.03889	1.6388
0.04444	1.6381
0.05	1.6372
0.05556	1.635
0.06111	1.6337
0.06667	1.6327
0.07222	1.6321
0.07778	1.631
0.08333	1.6303
0.08889	1.6296
0.09444	1.6302
0.1	1.6305
0.10556	1.6312
0.11111	1.6317
0.11667	1.6323
0.12222	1.6331
0.12778	1.6336
0.13333	1.6345
0.13889	1.6352
0.14444	1.636
0.15	1.6369
0.15556	1.6375
0.16111	1.6384
0.16667	1.6394
0.17222	1.6404
0.17778	1.6411
0.18333	1.6405
0.18889	1.6392
0.19444	1.638
0.2	1.6363
0.20556	1.6346
0.21111	1.6343
0.21667	1.6327
0.22222	1.6322
0.22778	1.6323
0.23333	1.6323
0.23889	1.6351
0.24444	1.6474
0.25	1.6189
0.25556	1.6192
0.26111	1.6198
0.26667	1.6204
0.27222	1.6211
0.27778	1.6217
0.28333	1.6224
0.28889	1.6232
0.29444	1.6243
0.3	1.6249
0.30556	1.6257
0.31111	1.6267
0.31667	1.6277
0.32222	1.6275
0.32778	1.6265
0.33333	1.6248
0.33889	1.6231
0.34444	1.6214
0.35	1.6212
0.35556	1.621
0.36111	1.6201
0.36667	1.6202
0.37222	1.6202
0.37778	1.6205
0.38333	1.621
0.38889	1.6211
0.39444	1.6216
0.4	1.6225
0.40556	1.623
0.41111	1.6236
0.41667	1.6241
0.42222	1.6247
0.42778	1.6252
0.43333	1.6262
0.43889	1.6268
0.44444	1.6278
0.45	1.6284
0.45556	1.6294
0.46111	1.6283
0.46667	1.627
0.47222	1.6253
0.47778	1.6248
0.48333	1.624
0.48889	1.6235
0.49444	1.6225
0.5	1.6224
0.50556	1.6224
0.51111	1.6232
0.51667	1.6237
0.52222	1.6242
0.52778	1.6252
0.53333	1.6255
0.53889	1.6259
0.54444	1.6268
0.55	1.6277
0.55556	1.6283
0.56111	1.6291
0.56667	1.63
0.57222	1.6309
0.57778	1.6313
0.58333	1.6291
0.58889	1.6283
0.59444	1.6269
0.6	1.6255
0.60556	1.6257
0.61111	1.6258
0.61667	1.6255
0.62222	1.6259
0.62778	1.6267
0.63333	1.6272
0.63889	1.6279
0.64444	1.6283
0.65	1.6293
0.65556	1.6299
0.66111	1.6307
0.66667	1.6314
0.67222	1.6323
0.67778	1.633
0.68333	1.6339
0.68889	1.6346
0.69444	1.6356
0.7	1.6346
0.70556	1.6333
0.71111	1.6318
0.71667	1.6305
0.72222	1.6299
0.72778	1.6286
0.73333	1.6278
0.73889	1.6278
0.74444	1.6277
0.75	1.6286
0.75556	1.6289
0.76111	1.6294
0.76667	1.6299
0.77222	1.6306
0.77778	1.6316
0.78333	1.6318
0.78889	1.6328
0.79444	1.6338
0.8	1.6344
0.80556	1.6357
0.81111	1.6361
0.81667	1.6371
0.82222	1.6379
0.82778	1.6389
0.83333	1.6396
0.83889	1.6408
0.84444	1.6396
0.85	1.6386
0.85556	1.6375
0.86111	1.6371
0.86667	1.6369
0.87222	1.6367
0.87778	1.6381
0.88333	1.6449
0.88889	1.6204
0.89444	1.6186
0.9	1.6189
0.90556	1.6189
0.91111	1.6187
0.91667	1.6184
0.92222	1.6188
0.92778	1.6193
0.93333	1.6199
0.93889	1.6201
0.94444	1.6212
0.95	1.6218
0.95556	1.6226
0.96111	1.6234
0.96667	1.6242
0.97222	1.6248
0.97778	1.6257
0.98333	1.6261
0.98889	1.6272
0.99444	1.6279
1	1.6288
1.00556	1.6297
1.01111	1.6308
1.01667	1.6314
1.02222	1.6308
1.02778	1.6297
1.03333	1.6287
1.03889	1.629
1.04444	1.6291
1.05	1.6293
1.05556	1.6293
1.06111	1.6299
1.06667	1.6302
1.07222	1.6282
1.07778	1.6265
1.08333	1.6252
1.08889	1.6246
1.09444	1.6237
1.1	1.6234
1.10556	1.6235
1.11111	1.6235
1.11667	1.6234
1.12222	1.6239
1.12778	1.6244
1.13333	1.6248
1.13889	1.6256
1.14444	1.6261
1.15	1.627
1.15556	1.6275
1.16111	1.6282
1.16667	1.6291
1.17222	1.63
1.17778	1.6306
1.18333	1.6313
1.18889	1.6321
1.19444	1.6331
1.2	1.6337
1.20556	1.6348
1.21111	1.634
1.21667	1.6331
1.22222	1.6322
1.22778	1.6318
1.23333	1.6303
1.23889	1.629
1.24444	1.6274
1.25	1.6272
1.25556	1.6261
1.26111	1.6261
1.26667	1.6264
1.27222	1.6267
1.27778	1.6266
1.28333	1.6269
1.28889	1.6279
1.29444	1.6288
1.3	1.6294
1.30556	1.6304
1.31111	1.6307
1.31667	1.6318
1.32222	1.6324
1.32778	1.6333
1.33333	1.6339
1.33889	1.6351
1.34444	1.636
1.35	1.6365
1.35556	1.6375
1.36111	1.6384
1.36667	1.6393
1.37222	1.6402
1.37778	1.6411
1.38333	1.6421
1.38889	1.6411
1.39444	1.6402
1.4	1.6381
1.40556	1.6365
1.41111	1.6356
1.41667	1.6339
1.42222	1.6326
1.42778	1.6314
1.43333	1.6308
1.43889	1.6308
1.44444	1.6306
1.45	1.6308
1.45556	1.6309
1.46111	1.6319
1.46667	1.6329
1.47222	1.638
1.47778	1.6469
1.48333	1.6246
1.48889	1.6247
1.49444	1.6252
1.5	1.6262
1.50556	1.627
1.51111	1.6277
1.51667	1.6284
1.52222	1.6293
1.52778	1.6304
1.53333	1.6308
1.53889	1.6318
1.54444	1.6323
1.55	1.6334
1.55556	1.6342
1.56111	1.6353
1.56667	1.6358
1.57222	1.6368
1.57778	1.6356
1.58333	1.6343
1.58889	1.6335
1.59444	1.6322
1.6	1.6314
1.60556	1.6308
1.61111	1.6305
1.61667	1.6309
1.62222	1.6308
1.62778	1.6311
1.63333	1.6309
1.63889	1.6315
1.64444	1.6318
1.65	1.632
1.65556	1.6323
1.66111	1.6327
1.66667	1.633
1.67222	1.6334
1.67778	1.6321
1.68333	1.6305
1.68889	1.6307
1.69444	1.6311
1.7	1.6308
1.70556	1.6313
1.71111	1.6311
1.71667	1.6319
1.72222	1.6327
1.72778	1.6329
1.73333	1.6336
1.73889	1.6329
1.74444	1.6322
1.75	1.6315
1.75556	1.6319
1.76111	1.6318
1.76667	1.6327
1.77222	1.6331
1.77778	1.6332
1.78333	1.6337
1.78889	1.6333
1.79444	1.6325
1.8	1.6319
1.80556	1.6316
1.81111	1.6316
1.81667	1.6318
1.82222	1.632
1.82778	1.6325
1.83333	1.633
1.83889	1.6337
1.84444	1.6346
1.85	1.635
1.85556	1.6357
1.86111	1.6363
1.86667	1.6372
1.87222	1.6378
1.87778	1.6387
1.88333	1.6395
1.88889	1.6408
1.89444	1.6413
1.9	1.6423
1.90556	1.6435
1.91111	1.6424
1.91667	1.6418
1.92222	1.64
1.92778	1.6378
1.93333	1.637
1.93889	1.6346
1.94444	1.6345
1.95	1.6336
1.95556	1.6337
1.96111	1.6335
1.96667	1.6336
1.97222	1.6341
1.97778	1.6339
1.98333	1.6348
1.98889	1.6357
1.99444	1.6381
2	1.6448
2.00556	1.6518
2.01111	1.6305
2.01667	1.6308
2.02222	1.6317
2.02778	1.6324
2.03333	1.6333
2.03889	1.6344
2.04444	1.6351
2.05	1.6358
2.05556	1.6365
2.06111	1.6372
2.06667	1.6382
2.07222	1.6387
2.07778	1.6388
2.08333	1.6373
2.08889	1.6359
2.09444	1.6334
2.1	1.632
2.10556	1.6306
2.11111	1.6298
2.11667	1.6287
2.12222	1.6286
2.12778	1.628
2.13333	1.6283
2.13889	1.628
2.14444	1.6284
2.15	1.6289
2.15556	1.6293
2.16111	1.6294
2.16667	1.6301
2.17222	1.6303
2.17778	1.6308
2.18333	1.6306
2.18889	1.631
2.19444	1.6319
2.2	1.6325
2.20556	1.6326
2.21111	1.6337
2.21667	1.6344
2.22222	1.6347
2.22778	1.6355
2.23333	1.6363
2.23889	1.637
2.24444	1.638
2.25	1.6386
2.25556	1.6372
2.26111	1.635
2.26667	1.6334
2.27222	1.632
2.27778	1.6301
2.28333	1.6292
2.28889	1.6282
2.29444	1.6283
2.3	1.6279
2.30556	1.6282
2.31111	1.6285
2.31667	1.6289
2.32222	1.6291
2.32778	1.6295
2.33333	1.6303
2.33889	1.6309
2.34444	1.6316
2.35	1.6322
2.35556	1.6331
2.36111	1.6336
2.36667	1.6342
2.37222	1.6352
2.37778	1.6354
2.38333	1.6368
2.38889	1.6376
2.39444	1.6376
2.4	1.6389
2.40556	1.6396
2.41111	1.6405
2.41667	1.6415
2.42222	1.6408
2.42778	1.6396
2.43333	1.6365
2.43889	1.6345
2.44444	1.6309
2.45	1.6266
2.45556	1.6245
2.46111	1.6221
2.46667	1.6195
2.47222	1.6174
2.47778	1.6155
2.48333	1.6162
2.48889	1.6186
2.49444	1.6221
2.5	1.6225
2.50556	1.6011
2.51111	1.6002
2.51667	1.5997
2.52222	1.5977
2.52778	1.5965
2.53333	1.5943
2.53889	1.593
2.54444	1.5933
2.55	1.5926
2.55556	1.5924
2.56111	1.5916
2.56667	1.5906
2.57222	1.5902
2.57778	1.5906
2.58333	1.5904
2.58889	1.5908
2.59444	1.5909
2.6	1.5916
2.60556	1.5922
2.61111	1.5933
2.61667	1.5939
2.62222	1.5954
2.62778	1.5959
2.63333	1.5959
2.63889	1.5952
2.64444	1.5942
2.65	1.5937
2.65556	1.5936
2.66111	1.5933
2.66667	1.5936
2.67222	1.5937
2.67778	1.5946
2.68333	1.5947
2.68889	1.5957
2.69444	1.5962
2.7	1.5956
2.70556	1.5946
2.71111	1.5941
2.71667	1.5934
2.72222	1.5919
2.72778	1.5914
2.73333	1.5909
2.73889	1.5909
2.74444	1.5907
2.75	1.5908
2.75556	1.5915
2.76111	1.5922
2.76667	1.593
2.77222	1.5934
2.77778	1.5944
2.78333	1.5937
2.78889	1.5931
2.79444	1.5927
2.8	1.592
2.80556	1.5912
2.81111	1.5906
2.81667	1.591
2.82222	1.591
2.82778	1.5917
2.83333	1.5927
2.83889	1.5941
2.84444	1.5952
2.85	1.6003
2.85556	1.6064
2.86111	1.6102
2.86667	1.5923
2.87222	1.5907
2.87778	1.5911
2.88333	1.5902
2.88889	1.5901
2.89444	1.5899
2.9	1.591
2.90556	1.5912
2.91111	1.592
2.91667	1.5927
2.92222	1.5935
2.92778	1.5939
2.93333	1.5936
2.93889	1.5931
2.94444	1.593
2.95	1.5928
2.95556	1.5921
2.96111	1.5919
2.96667	1.5921
2.97222	1.5924
2.97778	1.5928
2.98333	1.5934
2.98889	1.5942
2.99444	1.5949
3	1.5958
3.00556	1.5957
3.01111	1.5945
3.01667	1.594
3.02222	1.5936
3.02778	1.5929
3.03333	1.5921
3.03889	1.5922
3.04444	1.5921
3.05	1.5924
3.05556	1.5927
3.06111	1.5927
3.06667	1.5934
3.07222	1.5942
3.07778	1.5945
3.08333	1.5941
3.08889	1.5931
3.09444	1.593
3.1	1.5913
3.10556	1.5908
3.11111	1.5907
3.11667	1.5904
3.12222	1.5905
3.12778	1.5904
3.13333	1.5913
3.13889	1.5918
3.14444	1.5923
3.15	1.5935
3.15556	1.594
3.16111	1.5938
3.16667	1.5932
3.17222	1.593
3.17778	1.5912
3.18333	1.5911
3.18889	1.5896
3.19444	1.5894
3.2	1.59
3.20556	1.5902
3.21111	1.5912
3.21667	1.5918
3.22222	1.5927
3.22778	1.5924
3.23333	1.5918
3.23889	1.5909
3.24444	1.5909
3.25	1.5899
3.25556	1.5891
3.26111	1.5893
3.26667	1.5893
3.27222	1.5899
3.27778	1.5911
3.28333	1.5915
3.28889	1.5917
3.29444	1.5923
3.3	1.591
3.30556	1.5901
3.31111	1.5905
3.31667	1.5899
3.32222	1.59
3.32778	1.5904
3.33333	1.5923
3.33889	1.5962
3.34444	1.603
3.35	1.608
3.35556	1.5902
3.36111	1.5895
3.36667	1.5891
3.37222	1.5889
3.37778	1.5886
3.38333	1.5888
3.38889	1.5889
3.39444	1.5895
3.4	1.5904
3.40556	1.5909
3.41111	1.5916
3.41667	1.5911
3.42222	1.5913
3.42778	1.5899
3.43333	1.5899
3.43889	1.59
3.44444	1.5905
3.45	1.5908
3.45556	1.5912
3.46111	1.592
3.46667	1.5926
3.47222	1.5933
3.47778	1.5933
3.48333	1.5935
3.48889	1.5931
3.49444	1.592
3.5	1.592
3.50556	1.5919
3.51111	1.5921
3.51667	1.5917
3.52222	1.5925
3.52778	1.5932
3.53333	1.5939
3.53889	1.5942
3.54444	1.5932
3.55	1.5925
3.55556	1.5911
3.56111	1.5896
3.56667	1.5886
3.57222	1.5892
3.57778	1.5888
3.58333	1.5889
3.58889	1.5899
3.59444	1.5904
3.6	1.5911
3.60556	1.5917
3.61111	1.5917
3.61667	1.5912
3.62222	1.5909
3.62778	1.5909
3.63333	1.5912
3.63889	1.5912
3.64444	1.5921
3.65	1.5927
3.65556	1.5931
3.66111	1.593
3.66667	1.5916
3.67222	1.5913
3.67778	1.5909
3.68333	1.5899
3.68889	1.5901
3.69444	1.5903
3.7	1.5901
3.70556	1.5906
3.71111	1.5912
3.71667	1.5923
3.72222	1.5934
3.72778	1.5935
3.73333	1.5929
3.73889	1.5926
3.74444	1.5916
3.75	1.5913
3.75556	1.591
3.76111	1.5911
3.76667	1.591
3.77222	1.5918
3.77778	1.5928
3.78333	1.5936
3.78889	1.5943
3.79444	1.5935
3.8	1.5934
3.80556	1.5927
3.81111	1.5923
3.81667	1.5914
3.82222	1.5922
3.82778	1.5923
3.83333	1.5951
3.83889	1.6008
3.84444	1.6078
3.85	1.5848
3.85556	1.5856
3.86111	1.5858
3.86667	1.5863
3.87222	1.5871
3.87778	1.5877
3.88333	1.589
3.88889	1.5901
3.89444	1.5904
3.9	1.59
3.90556	1.5901
3.91111	1.5894
3.91667	1.5894
3.92222	1.5899
3.92778	1.5901
3.93333	1.5906
3.93889	1.5913
3.94444	1.5921
3.95	1.5927
3.95556	1.5926
3.96111	1.5928
3.96667	1.5928
3.97222	1.5924
3.97778	1.5924
3.98333	1.5929
3.98889	1.5934
3.99444	1.5935
4	1.5945
4.00556	1.5952
4.01111	1.5963
4.01667	1.5972
4.02222	1.5973
4.02778	1.5971
4.03333	1.5966
4.03889	1.5967
4.04444	1.5966
4.05	1.5967
4.05556	1.5968
4.06111	1.5964
4.06667	1.5956
4.07222	1.5945
4.07778	1.5938
4.08333	1.5936
4.08889	1.5931
4.09444	1.5936
4.1	1.5939
4.10556	1.5943
4.11111	1.5958
4.11667	1.5957
4.12222	1.5967
4.12778	1.5966
4.13333	1.5954
4.13889	1.5947
4.14444	1.5937
4.15	1.5941
4.15556	1.5949
4.16111	1.5955
4.16667	1.5964
4.17222	1.597
4.17778	1.5973
4.18333	1.5964
4.18889	1.5955
4.19444	1.5947
4.2	1.5943
4.20556	1.5945
4.21111	1.5948
4.21667	1.5954
4.22222	1.5961
4.22778	1.5963
4.23333	1.5973
4.23889	1.5973
4.24444	1.5967
4.25	1.5963
4.25556	1.5954
4.26111	1.5956
4.26667	1.5955
4.27222	1.5962
4.27778	1.5977
4.28333	1.6063
4.28889	1.6139
4.29444	1.5854
4.3	1.5858
4.30556	1.5854
4.31111	1.5862
4.31667	1.5862
4.32222	1.5873
4.32778	1.5883
4.33333	1.5892
4.33889	1.5907
4.34444	1.5923
4.35	1.5936
4.35556	1.5938
4.36111	1.5935
4.36667	1.594
4.37222	1.5941
4.37778	1.5942
4.38333	1.5948
4.38889	1.5953
4.39444	1.5961
4.4	1.5968
4.40556	1.5968
4.41111	1.5961
4.41667	1.5946
4.42222	1.5926
4.42778	1.591
4.43333	1.5912
4.43889	1.591
4.44444	1.5919
4.45	1.592
4.45556	1.593
4.46111	1.5934
4.46667	1.5924
4.47222	1.5919
4.47778	1.5919
4.48333	1.5916
4.48889	1.5917
4.49444	1.5919
4.5	1.5928
4.50556	1.5934
4.51111	1.5942
4.51667	1.5952
4.52222	1.5958
4.52778	1.5954
4.53333	1.5947
4.53889	1.5944
4.54444	1.5941
4.55	1.5943
4.55556	1.5942
4.56111	1.5945
4.56667	1.5954
4.57222	1.5956
4.57778	1.596
4.58333	1.5955
4.58889	1.595
4.59444	1.5943
4.6	1.5938
4.60556	1.5927
4.61111	1.5934
4.61667	1.5934
4.62222	1.5942
4.62778	1.5953
4.63333	1.5974
4.63889	1.6055
4.64444	1.6115
4.65	1.5841
4.65556	1.5837
4.66111	1.5852
4.66667	1.5859
4.67222	1.5873
4.67778	1.5888
4.68333	1.5904
4.68889	1.5907
4.69444	1.5911
4.7	1.5917
4.70556	1.5914
4.71111	1.592
4.71667	1.5917
4.72222	1.5939
4.72778	1.5956
4.73333	1.5979
4.73889	1.5944
4.74444	1.6018
4.75	1.5953
4.75556	1.5996
4.76111	1.5966
4.76667	1.5959
4.77222	1.5926
4.77778	1.5919
4.78333	1.5888
4.78889	1.5947
4.79444	1.6014
4.8	1.5923
4.80556	1.5929
4.81111	1.5926
4.81667	1.593
4.82222	1.5892
4.82778	1.5859
4.83333	1.5845
4.83889	1.5832
4.84444	1.5828
4.85	1.5824
4.85556	1.5825
4.86111	1.5894
4.86667	1.594
4.87222	1.5852
4.87778	1.5854
4.88333	1.5857
4.88889	1.5847
4.89444	1.5837
4.9	1.5829
4.90556	1.5815
4.91111	1.5722
4.91667	1.5735
4.92222	1.5724
4.92778	1.5701
4.93333	1.5703
4.93889	1.5687
4.94444	1.5688
4.95	1.5692
4.95556	1.568
4.96111	1.5684
4.96667	1.5684
4.97222	1.5695
4.97778	1.5696
4.98333	1.569
4.98889	1.5684
4.99444	1.5674
5	1.5672
5.00556	1.5705
5.01111	1.5809
5.01667	1.5678
5.02222	1.5679
5.02778	1.5667
5.03333	1.5665
5.03889	1.5662
5.04444	1.5658
5.05	1.566
5.05556	1.5657
5.06111	1.5645
5.06667	1.5642
5.07222	1.564
5.07778	1.5641
5.08333	1.5637
5.08889	1.5623
5.09444	1.5615
5.1	1.5605
5.10556	1.559
5.11111	1.5591
5.11667	1.5585
5.12222	1.5581
5.12778	1.5581
5.13333	1.5574
5.13889	1.5574
5.14444	1.5577
5.15	1.5568
5.15556	1.5578
5.16111	1.5573
5.16667	1.557
5.17222	1.5572
5.17778	1.5576
5.18333	1.5574
5.18889	1.5565
5.19444	1.5565
5.2	1.5568
5.20556	1.5568
5.21111	1.5564
5.21667	1.5569
5.22222	1.5572
5.22778	1.5564
5.23333	1.5565
5.23889	1.5566
5.24444	1.5562
5.25	1.5563
5.25556	1.5564
5.26111	1.5563
5.26667	1.556
5.27222	1.5568
5.27778	1.5571
5.28333	1.5569
5.28889	1.5633
5.29444	1.5737
5.3	1.5579
5.30556	1.5579
5.31111	1.558
5.31667	1.5577
5.32222	1.5583
5.32778	1.5576
5.33333	1.5584
5.33889	1.5587
5.34444	1.5583
5.35	1.5587
5.35556	1.5592
5.36111	1.5589
5.36667	1.5591
5.37222	1.559
5.37778	1.5588
5.38333	1.5586
5.38889	1.5584
5.39444	1.5573
5.4	1.5563
5.40556	1.5561
5.41111	1.5568
5.41667	1.5572
5.42222	1.5577
5.42778	1.5587
5.43333	1.5596
5.43889	1.5589
5.44444	1.559
5.45	1.5584
5.45556	1.5579
5.46111	1.5577
5.46667	1.5581
5.47222	1.5574
5.47778	1.557
5.48333	1.5569
5.48889	1.5564
5.49444	1.5563
5.5	1.5553
5.50556	1.5553
5.51111	1.5558
5.51667	1.5553
5.52222	1.555
5.52778	1.5551
5.53333	1.5554
5.53889	1.5551
5.54444	1.5551
5.55	1.5558
5.55556	1.5549
5.56111	1.5557
5.56667	1.5547
5.57222	1.5553
5.57778	1.5556
5.58333	1.5547
5.58889	1.5546
5.59444	1.555
5.6	1.5549
5.60556	1.5565
5.61111	1.5562
5.61667	1.5577
5.62222	1.5633
5.62778	1.5733
5.63333	1.5577
5.63889	1.5579
5.64444	1.5577
5.65	1.5577
5.65556	1.5577
5.66111	1.5576
5.66667	1.5579
5.67222	1.5576
5.67778	1.5584
5.68333	1.5584
5.68889	1.5576
5.69444	1.5578
5.7	1.5582
5.70556	1.5587
5.71111	1.5587
5.71667	1.5584
5.72222	1.5595
5.72778	1.56
5.73333	1.5603
5.73889	1.5609
5.74444	1.5607
5.75	1.5606
5.75556	1.5594
5.76111	1.5592
5.76667	1.5573
5.77222	1.5563
5.77778	1.5557
5.78333	1.5557
5.78889	1.5553
5.79444	1.555
5.8	1.555
5.80556	1.5545
5.81111	1.5542
5.81667	1.5544
5.82222	1.5543
5.82778	1.5537
5.83333	1.5534
5.83889	1.5536
5.84444	1.5535
5.85	1.554
5.85556	1.5545
5.86111	1.555
5.86667	1.5558
5.87222	1.5566
5.87778	1.5572
5.88333	1.5582
5.88889	1.5584
5.89444	1.5578
5.9	1.5584
5.90556	1.5582
5.91111	1.558
5.91667	1.5576
5.92222	1.5575
5.92778	1.5572
5.93333	1.5571
5.93889	1.5576
5.94444	1.5573
5.95	1.5583
5.95556	1.5573
5.96111	1.5577
5.96667	1.5584
5.97222	1.5628
5.97778	1.5721
5.98333	1.558
5.98889	1.5582
5.99444	1.5581
6	1.559
6.00556	1.5592
6.01111	1.559
6.01667	1.559
6.02222	1.5588
6.02778	1.5588
6.03333	1.5588
6.03889	1.5592
6.04444	1.5591
6.05	1.5591
6.05556	1.5593
6.06111	1.5588
6.06667	1.5593
6.07222	1.5591
6.07778	1.5601
6.08333	1.5595
6.08889	1.5601
6.09444	1.5601
6.1	1.5606
6.10556	1.5613
6.11111	1.5621
6.11667	1.5619
6.12222	1.5623
6.12778	1.5611
6.13333	1.5612
6.13889	1.5603
6.14444	1.5593
6.15	1.5588
6.15556	1.5581
6.16111	1.5575
6.16667	1.557
6.17222	1.5566
6.17778	1.5566
6.18333	1.5564
6.18889	1.5559
6.19444	1.5559
6.2	1.5558
6.20556	1.5561
6.21111	1.5574
6.21667	1.5569
6.22222	1.5571
6.22778	1.5568
6.23333	1.557
6.23889	1.5565
6.24444	1.556
6.25	1.5563
6.25556	1.5561
6.26111	1.5557
6.26667	1.5553
6.27222	1.5552
6.27778	1.5554
6.28333	1.5552
6.28889	1.5564
6.29444	1.5567
6.3	1.5574
6.30556	1.5576
6.31111	1.5572
6.31667	1.5572
6.32222	1.5574
6.32778	1.5573
6.33333	1.5574
6.33889	1.5567
6.34444	1.557
6.35	1.5567
6.35556	1.5575
6.36111	1.558
6.36667	1.558
6.37222	1.5649
6.37778	1.5732
6.38333	1.5574
6.38889	1.5576
6.39444	1.5571
6.4	1.5569
6.40556	1.5576
6.41111	1.5577
6.41667	1.5579
6.42222	1.558
6.42778	1.5588
6.43333	1.5589
6.43889	1.5592
6.44444	1.559
6.45	1.559
6.45556	1.5595
6.46111	1.5595
6.46667	1.5593
6.47222	1.5593
6.47778	1.5591
6.48333	1.5594
6.48889	1.5597
6.49444	1.5604
6.5	1.5604
6.50556	1.5601
6.51111	1.5603
6.51667	1.56
6.52222	1.5596
6.52778	1.5597
6.53333	1.5585
6.53889	1.557
6.54444	1.5563
6.55	1.5562
6.55556	1.5563
6.56111	1.5562
6.56667	1.5563
6.57222	1.5559
6.57778	1.5564
6.58333	1.5567
6.58889	1.558
6.59444	1.5588
6.6	1.56
6.60556	1.56
6.61111	1.5598
6.61667	1.5595
6.62222	1.5595
6.62778	1.5585
6.63333	1.5587
6.63889	1.5588
6.64444	1.5574
6.65	1.5579
6.65556	1.5578
6.66111	1.5578
6.66667	1.5573
6.67222	1.557
6.67778	1.5572
6.68333	1.5567
6.68889	1.5569
6.69444	1.5572
6.7	1.5578
6.70556	1.5581
6.71111	1.558
6.71667	1.5577
6.72222	1.5575
6.72778	1.5587
6.73333	1.5594
6.73889	1.5587
6.74444	1.559
6.75	1.5592
6.75556	1.5592
6.76111	1.5595
6.76667	1.5596
6.77222	1.5603
6.77778	1.5649
6.78333	1.5744
6.78889	1.5587
6.79444	1.5588
6.8	1.5592
6.80556	1.5598
6.81111	1.5602
6.81667	1.5609
6.82222	1.5608
6.82778	1.561
6.83333	1.5607
6.83889	1.5604
6.84444	1.5609
6.85	1.5609
6.85556	1.5608
6.86111	1.5609
6.86667	1.561
6.87222	1.5611
6.87778	1.5612
6.88333	1.5612
6.88889	1.561
6.89444	1.5614
6.9	1.5614
6.90556	1.5615
6.91111	1.5622
6.91667	1.5622
6.92222	1.5621
6.92778	1.5622
6.93333	1.5623
6.93889	1.5619
6.94444	1.5606
6.95	1.5593
6.95556	1.5581
6.96111	1.5583
6.96667	1.5574
6.97222	1.5574
6.97778	1.5569
6.98333	1.5574
6.98889	1.5581
6.99444	1.5589
7	1.5598
7.00556	1.5603
7.01111	1.5605
7.01667	1.5601
7.02222	1.5599
7.02778	1.5594
7.03333	1.5595
7.03889	1.5591
7.04444	1.5588
7.05	1.5587
7.05556	1.5588
7.06111	1.5581
7.06667	1.5585
7.07222	1.5587
7.07778	1.5593
7.08333	1.5596
7.08889	1.5597
7.09444	1.5595
7.1	1.5596
7.10556	1.5593
7.11111	1.5591
7.11667	1.5588
7.12222	1.5583
7.12778	1.559
7.13333	1.5585
7.13889	1.5593
7.14444	1.559
7.15	1.5595
7.15556	1.5595
7.16111	1.5607
7.16667	1.5621
7.17222	1.5641
7.17778	1.5717
7.18333	1.5795
7.18889	1.5631
7.19444	1.5632
7.2	1.5627
7.20556	1.5627
7.21111	1.5626
7.21667	1.5624
7.22222	1.5628
7.22778	1.5621
7.23333	1.5624
7.23889	1.5622
7.24444	1.562
7.25	1.5621
7.25556	1.5622
7.26111	1.5619
7.26667	1.563
7.27222	1.5636
7.27778	1.5639
7.28333	1.5648
7.28889	1.5651
7.29444	1.565
7.3	1.5647
7.30556	1.5647
7.31111	1.5649
7.31667	1.5644

## Sheet: Figure 3d
Stability in 1.0 M KOH + 2.0 M NaCl
Time	Potential
h	V vs. RHE
0.02778	1.7898
0.02778	1.7897
0.02778	1.7898
0.05556	1.7896
0.05556	1.7896
0.05556	1.7897
0.05556	1.7898
0.08333	1.7896
0.08333	1.7895
0.08333	1.7896
0.11111	1.7896
0.11111	1.7897
0.11111	1.7898
0.13889	1.79
0.13889	1.7896
0.13889	1.7898
0.13889	1.79
0.16667	1.7897
0.16667	1.7898
0.16667	1.7899
0.19444	1.7897
0.19444	1.7899
0.19444	1.79
0.22222	1.7899
0.22222	1.79
0.22222	1.79
0.22222	1.7899
0.25	1.7899
0.25	1.79
0.25	1.7898
0.27778	1.7899
0.27778	1.79
0.27778	1.79
0.30556	1.7898
0.30556	1.79
0.30556	1.7898
0.30556	1.7899
0.33333	1.7902
0.33333	1.7902
0.33333	1.79
0.36111	1.7899
0.36111	1.7899
0.36111	1.7899
0.38889	1.7899
0.38889	1.79
0.38889	1.7898
0.38889	1.7901
0.41667	1.7899
0.41667	1.7897
0.41667	1.7899
0.44444	1.7902
0.44444	1.7905
0.44444	1.7904
0.47222	1.7905
0.47222	1.7905
0.47222	1.7905
0.47222	1.7906
0.5	1.7906
0.5	1.7903
0.5	1.7905
0.52778	1.7905
0.52778	1.7905
0.52778	1.7905
0.55556	1.7904
0.55556	1.7904
0.55556	1.7904
0.55556	1.7905
0.58333	1.7904
0.58333	1.7907
0.58333	1.7905
0.61111	1.7903
0.61111	1.7906
0.61111	1.7907
0.63889	1.7903
0.63889	1.7906
0.63889	1.7906
0.63889	1.7906
0.66667	1.7906
0.66667	1.7908
0.66667	1.7903
0.69444	1.7906
0.69444	1.7905
0.69444	1.7906
0.72222	1.7906
0.72222	1.7906
0.72222	1.7903
0.72222	1.7907
0.75	1.7907
0.75	1.7908
0.75	1.7905
0.77778	1.7906
0.77778	1.7907
0.77778	1.7905
0.80556	1.7908
0.80556	1.7908
0.80556	1.7905
0.80556	1.7907
0.83333	1.7909
0.83333	1.791
0.83333	1.7908
0.86111	1.7909
0.86111	1.791
0.86111	1.7909
0.88889	1.7909
0.88889	1.7907
0.88889	1.7907
0.88889	1.7908
0.91667	1.7908
0.91667	1.7908
0.91667	1.7908
0.94444	1.791
0.94444	1.7907
0.94444	1.7911
0.97222	1.7911
0.97222	1.791
0.97222	1.791
0.97222	1.7909
1	1.7912
1	1.7908
1	1.7909
1.02778	1.7908
1.02778	1.7911
1.02778	1.7908
1.05556	1.7907
1.05556	1.791
1.05556	1.7911
1.05556	1.791
1.08333	1.791
1.08333	1.7909
1.08333	1.7911
1.11111	1.7911
1.11111	1.7908
1.11111	1.791
1.13889	1.791
1.13889	1.7911
1.13889	1.7908
1.13889	1.7907
1.16667	1.7909
1.16667	1.7908
1.16667	1.791
1.19444	1.7908
1.19444	1.7909
1.19444	1.7909
1.22222	1.791
1.22222	1.7908
1.22222	1.7909
1.22222	1.7909
1.25	1.7909
1.25	1.7908
1.25	1.7908
1.27778	1.7907
1.27778	1.7908
1.27778	1.7911
1.30556	1.7908
1.30556	1.7907
1.30556	1.7908
1.30556	1.7907
1.33333	1.7909
1.33333	1.7909
1.33333	1.7912
1.36111	1.7911
1.36111	1.791
1.36111	1.7912
1.38889	1.7911
1.38889	1.791
1.38889	1.791
1.38889	1.7912
1.41667	1.7913
1.41667	1.7912
1.41667	1.7909
1.44444	1.791
1.44444	1.7911
1.44444	1.791
1.47222	1.7909
1.47222	1.7909
1.47222	1.7912
1.47222	1.7908
1.5	1.7911
1.5	1.7909
1.5	1.7908
1.52778	1.791
1.52778	1.7909
1.52778	1.7909
1.55556	1.7908
1.55556	1.7911
1.55556	1.7911
1.55556	1.7913
1.58333	1.7913
1.58333	1.7912
1.58333	1.7912
1.61111	1.7913
1.61111	1.791
1.61111	1.7913
1.63889	1.7911
1.63889	1.7913
1.63889	1.7912
1.63889	1.7911
1.66667	1.7912
1.66667	1.7913
1.66667	1.791
1.69444	1.791
1.69444	1.7912
1.69444	1.7912
1.72222	1.7911
1.72222	1.7912
1.72222	1.791
1.72222	1.791
1.75	1.7912
1.75	1.791
1.75	1.7911
1.77778	1.7911
1.77778	1.7915
1.77778	1.7911
1.80556	1.7912
1.80556	1.7912
1.80556	1.7917
1.80556	1.7916
1.83333	1.7917
1.83333	1.7916
1.83333	1.7915
1.86111	1.7917
1.86111	1.7916
1.86111	1.7915
1.88889	1.7917
1.88889	1.7914
1.88889	1.7918
1.88889	1.7916
1.91667	1.7915
1.91667	1.7916
1.91667	1.7917
1.94444	1.7916
1.94444	1.7916
1.94444	1.7917
1.97222	1.7916
1.97222	1.7915
1.97222	1.7916
1.97222	1.7915
2	1.7917
2	1.7915
2	1.7916
2.02778	1.7916
2.02778	1.7915
2.02778	1.7917
2.05556	1.7915
2.05556	1.7918
2.05556	1.7917
2.05556	1.7917
2.08333	1.7916
2.08333	1.7916
2.08333	1.7918
2.11111	1.7919
2.11111	1.7917
2.11111	1.7918
2.13889	1.7918
2.13889	1.7918
2.13889	1.7917
2.13889	1.7918
2.16667	1.7918
2.16667	1.7918
2.16667	1.7918
2.19444	1.7919
2.19444	1.7917
2.19444	1.7916
2.22222	1.7918
2.22222	1.7917
2.22222	1.7919
2.22222	1.7921
2.25	1.7921
2.25	1.7919
2.25	1.7919
2.27778	1.7919
2.27778	1.792
2.27778	1.7919
2.30556	1.792
2.30556	1.792
2.30556	1.7921
2.30556	1.7921
2.33333	1.792
2.33333	1.7919
2.33333	1.7921
2.36111	1.7922
2.36111	1.7922
2.36111	1.7918
2.38889	1.792
2.38889	1.792
2.38889	1.7918
2.38889	1.7921
2.41667	1.792
2.41667	1.7921
2.41667	1.7919
2.44444	1.792
2.44444	1.7921
2.44444	1.7919
2.47222	1.792
2.47222	1.7921
2.47222	1.7919
2.47222	1.7922
2.5	1.7921
2.5	1.7918
2.5	1.7922
2.52778	1.7921
2.52778	1.7919
2.52778	1.792
2.55556	1.7918
2.55556	1.7922
2.55556	1.7921
2.55556	1.792
2.58333	1.792
2.58333	1.7923
2.58333	1.7922
2.61111	1.7921
2.61111	1.7921
2.61111	1.7921
2.63889	1.7922
2.63889	1.7923
2.63889	1.7922
2.63889	1.7921
2.66667	1.7923
2.66667	1.7922
2.66667	1.7922
2.69444	1.7922
2.69444	1.7922
2.69444	1.7923
2.72222	1.7919
2.72222	1.7923
2.72222	1.792
2.72222	1.7919
2.75	1.792
2.75	1.7921
2.75	1.7922
2.77778	1.7924
2.77778	1.7922
2.77778	1.7923
2.80556	1.7922
2.80556	1.7923
2.80556	1.7923
2.80556	1.7924
2.83333	1.7922
2.83333	1.7922
2.83333	1.7922
2.86111	1.7923
2.86111	1.7922
2.86111	1.7923
2.88889	1.7923
2.88889	1.7923
2.88889	1.7923
2.88889	1.7925
2.91667	1.7922
2.91667	1.7921
2.91667	1.7922
2.94444	1.792
2.94444	1.7921
2.94444	1.7922
2.97222	1.7919
2.97222	1.7921
2.97222	1.7922
2.97222	1.792
3	1.7922
3	1.7922
3	1.7921
3.02778	1.7921
3.02778	1.7922
3.02778	1.792
3.05556	1.792
3.05556	1.7921
3.05556	1.792
3.05556	1.7921
3.08333	1.7923
3.08333	1.7923
3.08333	1.7921
3.11111	1.7922
3.11111	1.7923
3.11111	1.792
3.13889	1.7921
3.13889	1.7921
3.13889	1.7923
3.13889	1.792
3.16667	1.7921
3.16667	1.7922
3.16667	1.7922
3.19444	1.7918
3.19444	1.7921
3.19444	1.792
3.22222	1.7921
3.22222	1.7919
3.22222	1.7919
3.22222	1.792
3.25	1.7923
3.25	1.7921
3.25	1.7919
3.27778	1.792
3.27778	1.7919
3.27778	1.7919
3.30556	1.7918
3.30556	1.7918
3.30556	1.7921
3.30556	1.7918
3.33333	1.7919
3.33333	1.7919
3.33333	1.7918
3.36111	1.792
3.36111	1.7921
3.36111	1.792
3.38889	1.792
3.38889	1.7917
3.38889	1.7917
3.38889	1.7919
3.41667	1.7921
3.41667	1.792
3.41667	1.7918
3.44444	1.7919
3.44444	1.792
3.44444	1.7921
3.47222	1.7919
3.47222	1.7919
3.47222	1.7916
3.47222	1.7916
3.5	1.792
3.5	1.7917
3.5	1.7917
3.52778	1.7918
3.52778	1.7918
3.52778	1.7917
3.55556	1.7918
3.55556	1.7919
3.55556	1.7921
3.55556	1.7923
3.58333	1.7924
3.58333	1.7923
3.58333	1.7921
3.61111	1.7922
3.61111	1.7921
3.61111	1.7927
3.63889	1.7925
3.63889	1.7925
3.63889	1.7923
3.63889	1.7925
3.66667	1.7924
3.66667	1.7925
3.66667	1.7922
3.69444	1.7924
3.69444	1.7925
3.69444	1.7924
3.72222	1.7924
3.72222	1.7925
3.72222	1.7924
3.72222	1.7925
3.75	1.7926
3.75	1.7926
3.75	1.7926
3.77778	1.7924
3.77778	1.7925
3.77778	1.7925
3.80556	1.7926
3.80556	1.7925
3.80556	1.7929
3.80556	1.7926
3.83333	1.7925
3.83333	1.7924
3.83333	1.7925
3.86111	1.7926
3.86111	1.7923
3.86111	1.7925
3.88889	1.7927
3.88889	1.7929
3.88889	1.7927
3.88889	1.7925
3.91667	1.7927
3.91667	1.7924
3.91667	1.7926
3.94444	1.7925
3.94444	1.7925
3.94444	1.7924
3.97222	1.7925
3.97222	1.7925
3.97222	1.7925
3.97222	1.7924
4	1.7922
4	1.7924
4	1.7927
4.02778	1.7927
4.02778	1.7928
4.02778	1.793
4.05556	1.7929
4.05556	1.7929
4.05556	1.7928
4.05556	1.7931
4.08333	1.7929
4.08333	1.7928
4.08333	1.7927
4.11111	1.7929
4.11111	1.793
4.11111	1.7928
4.13889	1.793
4.13889	1.7929
4.13889	1.793
4.13889	1.7928
4.16667	1.7931
4.16667	1.793
4.16667	1.793
4.19444	1.7929
4.19444	1.7931
4.19444	1.793
4.22222	1.7931
4.22222	1.7929
4.22222	1.7929
4.22222	1.7929
4.25	1.793
4.25	1.7931
4.25	1.793
4.27778	1.7932
4.27778	1.7931
4.27778	1.793
4.30556	1.7932
4.30556	1.7932
4.30556	1.7933
4.30556	1.793
4.33333	1.793
4.33333	1.7931
4.33333	1.7934
4.36111	1.7933
4.36111	1.7933
4.36111	1.7934
4.38889	1.7931
4.38889	1.7932
4.38889	1.7933
4.38889	1.7931
4.41667	1.7931
4.41667	1.7934
4.41667	1.7933
4.44444	1.793
4.44444	1.7931
4.44444	1.7933
4.47222	1.7933
4.47222	1.7932
4.47222	1.7931
4.47222	1.7932
4.5	1.7935
4.5	1.7933
4.5	1.7932
4.52778	1.793
4.52778	1.7932
4.52778	1.7932
4.55556	1.7931
4.55556	1.7933
4.55556	1.7932
4.55556	1.7934
4.58333	1.7933
4.58333	1.7933
4.58333	1.7934
4.61111	1.7933
4.61111	1.7933
4.61111	1.7932
4.63889	1.7933
4.63889	1.7933
4.63889	1.7933
4.63889	1.7933
4.66667	1.7934
4.66667	1.7932
4.66667	1.7933
4.69444	1.7932
4.69444	1.7933
4.69444	1.7932
4.72222	1.7934
4.72222	1.7933
4.72222	1.7934
4.72222	1.7931
4.75	1.7933
4.75	1.7934
4.75	1.7931
4.77778	1.7934
4.77778	1.7932
4.77778	1.7932
4.80556	1.7933
4.80556	1.7934
4.80556	1.7933
4.80556	1.7935
4.83333	1.7934
4.83333	1.7931
4.83333	1.7933
4.86111	1.7934
4.86111	1.7935
4.86111	1.7932
4.88889	1.7935
4.88889	1.7933
4.88889	1.7933
4.88889	1.7933
4.91667	1.7934
4.91667	1.7934
4.91667	1.7934
4.94444	1.7932
4.94444	1.7936
4.94444	1.7934
4.97222	1.7933
4.97222	1.7934
4.97222	1.7935
4.97222	1.7934
5	1.7931
5	1.7933
5	1.7933
5.02778	1.7933
5.02778	1.7932
5.02778	1.7932
5.05556	1.7935
5.05556	1.7933
5.05556	1.793
5.05556	1.7932
5.08333	1.7933
5.08333	1.7933
5.08333	1.7934
5.11111	1.7933
5.11111	1.7933
5.11111	1.7934
5.13889	1.7934
5.13889	1.7934
5.13889	1.7931
5.13889	1.7935
5.16667	1.7932
5.16667	1.7932
5.16667	1.7936
5.19444	1.7935
5.19444	1.7935
5.19444	1.7935
5.22222	1.7934
5.22222	1.7933
5.22222	1.7936
5.22222	1.7935
5.25	1.7936
5.25	1.7937
5.25	1.7937
5.27778	1.7935
5.27778	1.7936
5.27778	1.7937
5.30556	1.7937
5.30556	1.7936
5.30556	1.7938
5.30556	1.7938
5.33333	1.7937
5.33333	1.7936
5.33333	1.7935
5.36111	1.7936
5.36111	1.7938
5.36111	1.7935
5.38889	1.7936
5.38889	1.7936
5.38889	1.7935
5.38889	1.7936
5.41667	1.7938
5.41667	1.7937
5.41667	1.7936
5.44444	1.7938
5.44444	1.7937
5.44444	1.7939
5.47222	1.7939
5.47222	1.7938
5.47222	1.7937
5.47222	1.7938
5.5	1.7937
5.5	1.7937
5.5	1.7938
5.52778	1.7938
5.52778	1.7936
5.52778	1.7937
5.55556	1.7939
5.55556	1.7936
5.55556	1.7937
5.55556	1.7937
5.58333	1.7937
5.58333	1.7937
5.58333	1.7938
5.61111	1.7936
5.61111	1.7939
5.61111	1.7938
5.63889	1.7939
5.63889	1.7938
5.63889	1.7939
5.63889	1.794
5.66667	1.7941
5.66667	1.7938
5.66667	1.7938
5.69444	1.794
5.69444	1.794
5.69444	1.7936
5.72222	1.7938
5.72222	1.7937
5.72222	1.7939
5.72222	1.7938
5.75	1.794
5.75	1.7938
5.75	1.7939
5.77778	1.794
5.77778	1.7936
5.77778	1.7941
5.80556	1.794
5.80556	1.7938
5.80556	1.794
5.80556	1.7939
5.83333	1.7938
5.83333	1.7938
5.83333	1.794
5.86111	1.7939
5.86111	1.794
5.86111	1.794
5.88889	1.794
5.88889	1.7941
5.88889	1.7942
5.88889	1.7939
5.91667	1.7939
5.91667	1.7942
5.91667	1.7941
5.94444	1.794
5.94444	1.7941
5.94444	1.7944
5.97222	1.7942
5.97222	1.7941
5.97222	1.7941
5.97222	1.794
6	1.7941
6	1.7939
6	1.7942
6.02778	1.7943
6.02778	1.7942
6.02778	1.794
6.05556	1.7942
6.05556	1.7941
6.05556	1.7941
6.05556	1.7943
6.08333	1.7942
6.08333	1.7943
6.08333	1.7944
6.11111	1.794
6.11111	1.7941
6.11111	1.7943
6.13889	1.7943
6.13889	1.794
6.13889	1.7942
6.13889	1.7942
6.16667	1.7942
6.16667	1.7941
6.16667	1.794
6.19444	1.794
6.19444	1.7943
6.19444	1.7942
6.22222	1.7943
6.22222	1.7942
6.22222	1.794
6.22222	1.7942
6.25	1.7943
6.25	1.7943
6.25	1.794
6.27778	1.7941
6.27778	1.7942
6.27778	1.794
6.30556	1.7942
6.30556	1.794
6.30556	1.7942
6.30556	1.7941
6.33333	1.7942
6.33333	1.7942
6.33333	1.7941
6.36111	1.7936
6.36111	1.794
6.36111	1.7938
6.38889	1.7939
6.38889	1.7942
6.38889	1.7941
6.38889	1.7941
6.41667	1.7941
6.41667	1.7941
6.41667	1.7942
6.44444	1.7941
6.44444	1.7941
6.44444	1.7941
6.47222	1.7944
6.47222	1.7944
6.47222	1.7941
6.47222	1.7942
6.5	1.7943
6.5	1.7941
6.5	1.7943
6.52778	1.7944
6.52778	1.7944
6.52778	1.7943
6.55556	1.7943
6.55556	1.794
6.55556	1.7944
6.55556	1.7942
6.58333	1.7941
6.58333	1.7942
6.58333	1.7943
6.61111	1.794
6.61111	1.7943
6.61111	1.7942
6.63889	1.7943
6.63889	1.7942
6.63889	1.7942
6.63889	1.7941
6.66667	1.7944
6.66667	1.7942
6.66667	1.7941
6.69444	1.7943
6.69444	1.7945
6.69444	1.7943
6.72222	1.7944
6.72222	1.7945
6.72222	1.7941
6.72222	1.7942
6.75	1.7943
6.75	1.7941
6.75	1.7945
6.77778	1.7944
6.77778	1.7942
6.77778	1.7945
6.80556	1.7942
6.80556	1.7943
6.80556	1.7941
6.80556	1.7941
6.83333	1.7942
6.83333	1.7943
6.83333	1.7943
6.86111	1.7942
6.86111	1.7942
6.86111	1.7944
6.88889	1.7945
6.88889	1.7941
6.88889	1.7942
6.88889	1.7947
6.91667	1.7944
6.91667	1.7943
6.91667	1.7944
6.94444	1.7944
6.94444	1.7943
6.94444	1.7946
6.97222	1.7943
6.97222	1.7944
6.97222	1.7944
6.97222	1.7945
7	1.7946
7	1.7947
7	1.7946
7.02778	1.7944
7.02778	1.7947
7.02778	1.7946
7.05556	1.7946
7.05556	1.7946
7.05556	1.7945
7.05556	1.7945
7.08333	1.7945
7.08333	1.7944
7.08333	1.7945
7.11111	1.7946
7.11111	1.7945
7.11111	1.7945
7.13889	1.7946
7.13889	1.7944
7.13889	1.7947
7.13889	1.7944
7.16667	1.7943
7.16667	1.7946
7.16667	1.7943
7.19444	1.7947
7.19444	1.7944
7.19444	1.7944
7.22222	1.7943
7.22222	1.7944
7.22222	1.7946
7.22222	1.7943
7.25	1.7946
7.25	1.7944
7.25	1.7945
7.27778	1.7948
7.27778	1.7945
7.27778	1.7945
7.30556	1.7944
7.30556	1.7946
7.30556	1.7942
7.30556	1.7942
7.33333	1.7944
7.33333	1.7943
7.33333	1.7944
7.36111	1.7942
7.36111	1.7927
7.36111	1.7921
7.38889	1.792
7.38889	1.7918
7.38889	1.7918
7.38889	1.7919
7.41667	1.7914
7.41667	1.7914
7.41667	1.7915
7.44444	1.7913
7.44444	1.7914
7.44444	1.7914
7.47222	1.7916
7.47222	1.7917
7.47222	1.7915
7.47222	1.7915
7.5	1.7914
7.5	1.7914
7.5	1.7914
7.52778	1.7912
7.52778	1.7911
7.52778	1.7912
7.55556	1.7912
7.55556	1.7913
7.55556	1.7912
7.55556	1.791
7.58333	1.7911
7.58333	1.7911
7.58333	1.791
7.61111	1.7911
7.61111	1.791
7.61111	1.7909
7.63889	1.791
7.63889	1.791
7.63889	1.7907
7.63889	1.7908
7.66667	1.7909
7.66667	1.7909
7.66667	1.7908
7.69444	1.7908
7.69444	1.7907
7.69444	1.7908
7.72222	1.791
7.72222	1.791
7.72222	1.791
7.72222	1.7909
7.75	1.7909
7.75	1.791
7.75	1.7907
7.77778	1.791
7.77778	1.791
7.77778	1.791
7.80556	1.7908
7.80556	1.7905
7.80556	1.7909
7.80556	1.791
7.83333	1.7908
7.83333	1.7908
7.83333	1.7908
7.86111	1.7908
7.86111	1.7907
7.86111	1.791
7.88889	1.7906
7.88889	1.7908
7.88889	1.7908
7.88889	1.7909
7.91667	1.7907
7.91667	1.7908
7.91667	1.7909
7.94444	1.7909
7.94444	1.7909
7.94444	1.7908
7.97222	1.7909
7.97222	1.7907
7.97222	1.7908
7.97222	1.7906
8	1.7905
8	1.7911
8	1.7911
8.02778	1.7908
8.02778	1.7911
8.02778	1.7909
8.05556	1.7909
8.05556	1.791
8.05556	1.791
8.05556	1.7909
8.08333	1.7907
8.08333	1.7909
8.08333	1.7909
8.11111	1.7909
8.11111	1.7909
8.11111	1.7909
8.13889	1.7907
8.13889	1.7908
8.13889	1.7908
8.13889	1.791
8.16667	1.7907
8.16667	1.7909
8.16667	1.7908
8.19444	1.7908
8.19444	1.7908
8.19444	1.7907
8.22222	1.7908
8.22222	1.791
8.22222	1.7907
8.22222	1.7906
8.25	1.7906
8.25	1.7905
8.25	1.7908
8.27778	1.7905
8.27778	1.7905
8.27778	1.7904
8.30556	1.7906
8.30556	1.7904
8.30556	1.7903
8.30556	1.7904
8.33333	1.7902
8.33333	1.7904
8.33333	1.7903
8.36111	1.7904
8.36111	1.7902
8.36111	1.7904
8.38889	1.7903
8.38889	1.7902
8.38889	1.7903
8.38889	1.7905
8.41667	1.79
8.41667	1.7902
8.41667	1.7903
8.44444	1.7901
8.44444	1.7902
8.44444	1.7903
8.47222	1.79
8.47222	1.79
8.47222	1.79
8.47222	1.7898
8.5	1.7899
8.5	1.7899
8.5	1.7898
8.52778	1.7898
8.52778	1.7899
8.52778	1.7899
8.55556	1.7896
8.55556	1.7898
8.55556	1.7898
8.55556	1.7896
8.58333	1.7895
8.58333	1.7897
8.58333	1.7894
8.61111	1.7894
8.61111	1.7895
8.61111	1.7894
8.63889	1.7894
8.63889	1.7895
8.63889	1.7895
8.63889	1.7895
8.66667	1.7892
8.66667	1.7891
8.66667	1.7892
8.69444	1.7892
8.69444	1.7889
8.69444	1.7893
8.72222	1.7892
8.72222	1.7891
8.72222	1.7889
8.72222	1.7892
8.75	1.7889
8.75	1.7892
8.75	1.7891
8.77778	1.7891
8.77778	1.7889
8.77778	1.789
8.80556	1.7891
8.80556	1.7891
8.80556	1.7889
8.80556	1.7891
8.83333	1.7889
8.83333	1.7889
8.83333	1.7886
8.86111	1.7886
8.86111	1.7886
8.86111	1.7885
8.88889	1.7885
8.88889	1.7884
8.88889	1.7883
8.88889	1.7884
8.91667	1.7885
8.91667	1.7884
8.91667	1.7885
8.94444	1.7884
8.94444	1.7883
8.94444	1.7882
8.97222	1.7883
8.97222	1.7881
8.97222	1.7883
8.97222	1.7883
9	1.788
9	1.7884
9	1.7882
9.02778	1.788
9.02778	1.7883
9.02778	1.7882
9.05556	1.7881
9.05556	1.7881
9.05556	1.7881
9.05556	1.7883
9.08333	1.7882
9.08333	1.7881
9.08333	1.7881
9.11111	1.7884
9.11111	1.7881
9.11111	1.788
9.13889	1.7881
9.13889	1.7881
9.13889	1.7881
9.13889	1.7881
9.16667	1.788
9.16667	1.788
9.16667	1.7881
9.19444	1.788
9.19444	1.788
9.19444	1.7881
9.22222	1.7882
9.22222	1.788
9.22222	1.788
9.22222	1.7883
9.25	1.7881
9.25	1.7881
9.25	1.7882
9.27778	1.7881
9.27778	1.7883
9.27778	1.7881
9.30556	1.7882
9.30556	1.7881
9.30556	1.788
9.30556	1.7881
9.33333	1.7882
9.33333	1.7883
9.33333	1.7883
9.36111	1.788
9.36111	1.7881
9.36111	1.7882
9.38889	1.788
9.38889	1.7881
9.38889	1.7884
9.38889	1.7881
9.41667	1.7883
9.41667	1.7881
9.41667	1.7882
9.44444	1.7882
9.44444	1.7883
9.44444	1.7881
9.47222	1.7883
9.47222	1.7884
9.47222	1.7881
9.47222	1.7883
9.5	1.7885
9.5	1.7881
9.5	1.7882
9.52778	1.7882
9.52778	1.7883
9.52778	1.7885
9.55556	1.7883
9.55556	1.7884
9.55556	1.7882
9.55556	1.7883
9.58333	1.7884
9.58333	1.7882
9.58333	1.7885
9.61111	1.7883
9.61111	1.7883
9.61111	1.7886
9.63889	1.7882
9.63889	1.7883
9.63889	1.7883
9.63889	1.7883
9.66667	1.7883
9.66667	1.7882
9.66667	1.7883
9.69444	1.7881
9.69444	1.7884
9.69444	1.7883
9.72222	1.7883
9.72222	1.7883
9.72222	1.7885
9.72222	1.7882
9.75	1.7884
9.75	1.7883
9.75	1.7883
9.77778	1.7884
9.77778	1.7883
9.77778	1.7884
9.80556	1.7885
9.80556	1.7884
9.80556	1.7883
9.80556	1.7883
9.83333	1.7883
9.83333	1.7884
9.83333	1.7883
9.86111	1.7883
9.86111	1.7884
9.86111	1.7882
9.88889	1.7882
9.88889	1.7884
9.88889	1.7882
9.88889	1.7882
9.91667	1.7884
9.91667	1.7883
9.91667	1.7885
9.94444	1.7883
9.94444	1.7881
9.94444	1.7884
9.97222	1.7882
9.97222	1.7885
9.97222	1.7885
9.97222	1.7884
10	1.7885
10	1.7885
10	1.7882
10.0278	1.7884
10.0278	1.7883
10.0278	1.7883
10.0556	1.7885
10.0556	1.7885
10.0556	1.7885
10.0556	1.7884
10.0833	1.7885
10.0833	1.7884
10.0833	1.7886
10.1111	1.7883
10.1111	1.7885
10.1111	1.7885
10.1389	1.7884
10.1389	1.7881
10.1389	1.7882
10.1389	1.7882
10.1667	1.7883
10.1667	1.7885
10.1667	1.7884
10.1944	1.7883
10.1944	1.7882
10.1944	1.7882
10.2222	1.7883
10.2222	1.7881
10.2222	1.7884
10.2222	1.7882
10.25	1.7881
10.25	1.7882
10.25	1.788
10.2778	1.7881
10.2778	1.788
10.2778	1.788
10.3056	1.7879
10.3056	1.7878
10.3056	1.7879
10.3056	1.788
10.3333	1.7879
10.3333	1.7879
10.3333	1.7878
10.3611	1.7878
10.3611	1.7878
10.3611	1.7877
10.3889	1.7877
10.3889	1.7878
10.3889	1.7875
10.3889	1.7877
10.4167	1.7878
10.4167	1.7875
10.4167	1.7874
10.4444	1.7874
10.4444	1.7875
10.4444	1.7874
10.4722	1.7874
10.4722	1.7873
10.4722	1.7874
10.4722	1.7872
10.5	1.7874
10.5	1.7873
10.5	1.7872
10.5278	1.7874
10.5278	1.7872
10.5278	1.7871
10.5556	1.7873
10.5556	1.7872
10.5556	1.7871
10.5556	1.7872
10.5833	1.7871
10.5833	1.787
10.5833	1.7873
10.6111	1.7871
10.6111	1.7873
10.6111	1.7872
10.6389	1.787
10.6389	1.7871
10.6389	1.787
10.6389	1.7871
10.6667	1.7869
10.6667	1.7871
10.6667	1.7871
10.6944	1.7872
10.6944	1.7871
10.6944	1.7872
10.7222	1.7873
10.7222	1.7873
10.7222	1.787
10.7222	1.7872
10.75	1.7871
10.75	1.7873
10.75	1.7873
10.7778	1.7871
10.7778	1.7873
10.7778	1.7871
10.8056	1.7873
10.8056	1.7872
10.8056	1.7871
10.8056	1.7874
10.8333	1.7873
10.8333	1.7872
10.8333	1.7871
10.8611	1.7872
10.8611	1.7874
10.8611	1.7874
10.8889	1.7871
10.8889	1.7873
10.8889	1.7874
10.8889	1.7876
10.9167	1.7873
10.9167	1.7875
10.9167	1.7873
10.9444	1.7875
10.9444	1.7874
10.9444	1.7874
10.9722	1.7872
10.9722	1.7874
10.9722	1.7873
10.9722	1.7873
11	1.7874
11	1.7874
11	1.7873
11.0278	1.7872
11.0278	1.7872
11.0278	1.7873
11.0556	1.7873
11.0556	1.7875
11.0556	1.7873
11.0556	1.7873
11.0833	1.7874
11.0833	1.7871
11.0833	1.7875
11.1111	1.7873
11.1111	1.7874
11.1111	1.7873
11.1389	1.7873
11.1389	1.7873
11.1389	1.7873
11.1389	1.7874
11.1667	1.7874
11.1667	1.7873
11.1667	1.7874
11.1944	1.7876
11.1944	1.7876
11.1944	1.7878
11.2222	1.7876
11.2222	1.7874
11.2222	1.7875
11.2222	1.7875
11.25	1.7874
11.25	1.7875
11.25	1.7876
11.2778	1.7875
11.2778	1.7873
11.2778	1.7874
11.3056	1.7873
11.3056	1.7874
11.3056	1.7875
11.3056	1.7875
11.3333	1.7875
11.3333	1.7874
11.3333	1.7874
11.3611	1.7876
11.3611	1.7875
11.3611	1.7874
11.3889	1.7876
11.3889	1.7877
11.3889	1.7874
11.3889	1.7876
11.4167	1.7876
11.4167	1.7875
11.4167	1.7875
11.4444	1.7876
11.4444	1.7874
11.4444	1.7876
11.4722	1.7876
11.4722	1.7876
11.4722	1.7877
11.4722	1.7877
11.5	1.7875
11.5	1.7876
11.5	1.7878
11.5278	1.7875
11.5278	1.7876
11.5278	1.788
11.5556	1.7878
11.5556	1.7877
11.5556	1.7878
11.5556	1.7878
11.5833	1.788
11.5833	1.7877
11.5833	1.7879
11.6111	1.7876
11.6111	1.7875
11.6111	1.7875
11.6389	1.7876
11.6389	1.7873
11.6389	1.7874
11.6389	1.7874
11.6667	1.7874
11.6667	1.7872
11.6667	1.7873
11.6944	1.7874
11.6944	1.7871
11.6944	1.7871
11.7222	1.7871
11.7222	1.787
11.7222	1.7868
11.7222	1.7869
11.75	1.7868
11.75	1.7867
11.75	1.7868
11.7778	1.7866
11.7778	1.7867
11.7778	1.7868
11.8056	1.7868
11.8056	1.7866
11.8056	1.7866
11.8056	1.7866
11.8333	1.7868
11.8333	1.7867
11.8333	1.7865
11.8611	1.7866
11.8611	1.7867
11.8611	1.7867
11.8889	1.7865
11.8889	1.7867
11.8889	1.7868
11.8889	1.7866
11.9167	1.7868
11.9167	1.7867
11.9167	1.7867
11.9444	1.7865
11.9444	1.7866
11.9444	1.7867
11.9722	1.7864
11.9722	1.7866
11.9722	1.7869
11.9722	1.7864
12	1.7863
12	1.7867
12	1.7864
12.0278	1.7867
12.0278	1.7866
12.0278	1.7866
12.0556	1.7866
12.0556	1.7867
12.0556	1.7865
12.0556	1.7866
12.0833	1.7868
12.0833	1.7865
12.0833	1.7867
12.1111	1.7867
12.1111	1.7864
12.1111	1.7865
12.1389	1.7867
12.1389	1.7868
12.1389	1.7867
12.1389	1.7869
12.1667	1.7868
12.1667	1.7869
12.1667	1.7867
12.1944	1.7868
12.1944	1.7866
12.1944	1.7868
12.2222	1.7869
12.2222	1.7866
12.2222	1.7866
12.2222	1.7868
12.25	1.7867
12.25	1.7869
12.25	1.787
12.2778	1.787
12.2778	1.7871
12.2778	1.7871
12.3056	1.7871
12.3056	1.7871
12.3056	1.7872
12.3056	1.7873
12.3333	1.7871
12.3333	1.7872
12.3333	1.7871
12.3611	1.7871
12.3611	1.787
12.3611	1.7871
12.3889	1.7873
12.3889	1.787
12.3889	1.7871
12.3889	1.787
12.4167	1.7873
12.4167	1.7871
12.4167	1.7874
12.4444	1.7874
12.4444	1.7873
12.4444	1.7873
12.4722	1.7874
12.4722	1.7875
12.4722	1.7874
12.4722	1.7872
12.5	1.7873
12.5	1.7876
12.5	1.7876
12.5278	1.7872
12.5278	1.7877
12.5278	1.7876
12.5556	1.7876
12.5556	1.7878
12.5556	1.7875
12.5556	1.7876
12.5833	1.7877
12.5833	1.7875
12.5833	1.7877
12.6111	1.7876
12.6111	1.7876
12.6111	1.7876
12.6389	1.7877
12.6389	1.7877
12.6389	1.7877
12.6389	1.7878
12.6667	1.7877
12.6667	1.7878
12.6667	1.7877
12.6944	1.788
12.6944	1.7878
12.6944	1.7876
12.7222	1.7863
12.7222	1.7859
12.7222	1.7857
12.7222	1.7856
12.75	1.7856
12.75	1.7855
12.75	1.7852
12.7778	1.7853
12.7778	1.7854
12.7778	1.7853
12.8056	1.7854
12.8056	1.7855
12.8056	1.7853
12.8056	1.7856
12.8333	1.7856
12.8333	1.7853
12.8333	1.7859
12.8611	1.7857
12.8611	1.7858
12.8611	1.7858
12.8889	1.7855
12.8889	1.7858
12.8889	1.7857
12.8889	1.7857
12.9167	1.7857
12.9167	1.7856
12.9167	1.7856
12.9444	1.7857
12.9444	1.7857
12.9444	1.7858
12.9722	1.786
12.9722	1.786
12.9722	1.7859
12.9722	1.7859
13	1.7858
13	1.7859
13	1.786
13.0278	1.7857
13.0278	1.7859
13.0278	1.7859
13.0556	1.7858
13.0556	1.7856
13.0556	1.7857
13.0556	1.7857
13.0833	1.7858
13.0833	1.7857
13.0833	1.7858
13.1111	1.7856
13.1111	1.7857
13.1111	1.7857
13.1389	1.7854
13.1389	1.7858
13.1389	1.7858
13.1389	1.7857
13.1667	1.7857
13.1667	1.7858
13.1667	1.7858
13.1944	1.786
13.1944	1.7859
13.1944	1.7861
13.2222	1.7859
13.2222	1.7858
13.2222	1.786
13.2222	1.7859
13.25	1.7858
13.25	1.7861
13.25	1.7861
13.2778	1.7858
13.2778	1.7861
13.2778	1.7862
13.3056	1.7858
13.3056	1.7863
13.3056	1.786
13.3056	1.786
13.3333	1.786
13.3333	1.7861
13.3333	1.7861
13.3611	1.7863
13.3611	1.7864
13.3611	1.7863
13.3889	1.7865
13.3889	1.7864
13.3889	1.7865
13.3889	1.7865
13.4167	1.7864
13.4167	1.7864
13.4167	1.7865
13.4444	1.7866
13.4444	1.7867
13.4444	1.7865
13.4722	1.7866
13.4722	1.7864
13.4722	1.7865
13.4722	1.7867
13.5	1.7865
13.5	1.7866
13.5	1.7866
13.5278	1.7867
13.5278	1.7865
13.5278	1.7866
13.5556	1.7868
13.5556	1.7864
13.5556	1.7866
13.5556	1.7865
13.5833	1.7867
13.5833	1.7869
13.5833	1.7869
13.6111	1.7867
13.6111	1.7868
13.6111	1.7867
13.6389	1.7867
13.6389	1.7869
13.6389	1.787
13.6389	1.7868
13.6667	1.7866
13.6667	1.7872
13.6667	1.7867
13.6944	1.7868
13.6944	1.7871
13.6944	1.7867
13.7222	1.7869
13.7222	1.787
13.7222	1.7869
13.7222	1.787
13.75	1.787
13.75	1.7871
13.75	1.7872
13.7778	1.7873
13.7778	1.7872
13.7778	1.7872
13.8056	1.7871
13.8056	1.787
13.8056	1.7869
13.8056	1.787
13.8333	1.787
13.8333	1.787
13.8333	1.7868
13.8611	1.7867
13.8611	1.7868
13.8611	1.7868
13.8889	1.7867
13.8889	1.7868
13.8889	1.7866
13.8889	1.7866
13.9167	1.7868
13.9167	1.7865
13.9167	1.7865
13.9444	1.7866
13.9444	1.7865
13.9444	1.7864
13.9722	1.7863
13.9722	1.7864
13.9722	1.7863
13.9722	1.7862
14	1.7865
14	1.7864
14	1.7863
14.0278	1.7864
14.0278	1.7861
14.0278	1.7862
14.0556	1.7862
14.0556	1.7863
14.0556	1.7861
14.0556	1.7862
14.0833	1.7862
14.0833	1.7862
14.0833	1.7862
14.1111	1.7861
14.1111	1.7862
14.1111	1.7862
14.1389	1.7861
14.1389	1.786
14.1389	1.7861
14.1389	1.7861
14.1667	1.7861
14.1667	1.7862
14.1667	1.7859
14.1944	1.7861
14.1944	1.7862
14.1944	1.7861
14.2222	1.786
14.2222	1.7861
14.2222	1.7862
14.2222	1.7862
14.25	1.7861
14.25	1.7861
14.25	1.7859
14.2778	1.7862
14.2778	1.7861
14.2778	1.786
14.3056	1.7861
14.3056	1.786
14.3056	1.786
14.3056	1.7861
14.3333	1.786
14.3333	1.7861
14.3333	1.786
14.3611	1.7862
14.3611	1.7861
14.3611	1.7859
14.3889	1.786
14.3889	1.7862
14.3889	1.786
14.3889	1.786
14.4167	1.7862
14.4167	1.786
14.4167	1.7862
14.4444	1.7863
14.4444	1.7861
14.4444	1.7863
14.4722	1.7862
14.4722	1.7862
14.4722	1.786
14.4722	1.7862
14.5	1.7859
14.5	1.7861
14.5	1.7862
14.5278	1.7861
14.5278	1.7862
14.5278	1.786
14.5556	1.7861
14.5556	1.786
14.5556	1.7861
14.5556	1.7865
14.5833	1.7861
14.5833	1.7861
14.5833	1.7861
14.6111	1.7862
14.6111	1.7861
14.6111	1.7863
14.6389	1.7862
14.6389	1.7863
14.6389	1.7863
14.6389	1.7864
14.6667	1.7863
14.6667	1.786
14.6667	1.7863
14.6944	1.7861
14.6944	1.7863
14.6944	1.7861
14.7222	1.786
14.7222	1.7863
14.7222	1.7863
14.7222	1.7859
14.75	1.7861
14.75	1.7863
14.75	1.7861
14.7778	1.7862
14.7778	1.7862
14.7778	1.7862
14.8056	1.7861
14.8056	1.7861
14.8056	1.7863
14.8056	1.7864
14.8333	1.7865
14.8333	1.7867
14.8333	1.7863
14.8611	1.7867
14.8611	1.7863
14.8611	1.7864
14.8889	1.7865
14.8889	1.7864
14.8889	1.7866
14.8889	1.7865
14.9167	1.7866
14.9167	1.7865
14.9167	1.7864
14.9444	1.7866
14.9444	1.7866
14.9444	1.7868
14.9722	1.7867
14.9722	1.7866
14.9722	1.7867
14.9722	1.7865
15	1.7867
15	1.7868
15	1.7867
15.0278	1.787
15.0278	1.7869
15.0278	1.7866
15.0556	1.7868
15.0556	1.7868
15.0556	1.7869
15.0556	1.7871
15.0833	1.7868
15.0833	1.7867
15.0833	1.7868
15.1111	1.7867
15.1111	1.7867
15.1111	1.7871
15.1389	1.7865
15.1389	1.7866
15.1389	1.7868
15.1389	1.7867
15.1667	1.7867
15.1667	1.7869
15.1667	1.7867
15.1944	1.7869
15.1944	1.7868
15.1944	1.7866
15.2222	1.7868
15.2222	1.7867
15.2222	1.7868
15.2222	1.7867
15.25	1.7869
15.25	1.7868
15.25	1.7866
15.2778	1.787
15.2778	1.7866
15.2778	1.7867
15.3056	1.7865
15.3056	1.7865
15.3056	1.7865
15.3056	1.7866
15.3333	1.7866
15.3333	1.7861
15.3333	1.7866
15.3611	1.7864
15.3611	1.7864
15.3611	1.7866
15.3889	1.7865
15.3889	1.7863
15.3889	1.7866
15.3889	1.7863
15.4167	1.7862
15.4167	1.7862
15.4167	1.7865
15.4444	1.7865
15.4444	1.7865
15.4444	1.7865
15.4722	1.7865
15.4722	1.7866
15.4722	1.7865
15.4722	1.7863
15.5	1.7864
15.5	1.7864
15.5	1.7864
15.5278	1.7863
15.5278	1.7864
15.5278	1.7862
15.5556	1.7862
15.5556	1.7862
15.5556	1.7863
15.5556	1.7862
15.5833	1.7862
15.5833	1.7861
15.5833	1.786
15.6111	1.7862
15.6111	1.7862
15.6111	1.7862
15.6389	1.7861
15.6389	1.786
15.6389	1.7861
15.6389	1.7861
15.6667	1.7862
15.6667	1.786
15.6667	1.786
15.6944	1.7859
15.6944	1.7862
15.6944	1.7861
15.7222	1.7861
15.7222	1.786
15.7222	1.7859
15.7222	1.786
15.75	1.7861
15.75	1.7858
15.75	1.786
15.7778	1.786
15.7778	1.7857
15.7778	1.7859
15.8056	1.7859
15.8056	1.7856
15.8056	1.7858
15.8056	1.7859
15.8333	1.7858
15.8333	1.7858
15.8333	1.7858
15.8611	1.786
15.8611	1.786
15.8611	1.7858
15.8889	1.7858
15.8889	1.7858
15.8889	1.7858
15.8889	1.7855
15.9167	1.7856
15.9167	1.7856
15.9167	1.7855
15.9444	1.7855
15.9444	1.7855
15.9444	1.7856
15.9722	1.7855
15.9722	1.7856
15.9722	1.7854
15.9722	1.7854
16	1.7853
16	1.7853
16	1.7854
16.0278	1.7851
16.0278	1.7852
16.0278	1.7853
16.0556	1.7853
16.0556	1.7853
16.0556	1.7853
16.0556	1.7853
16.0833	1.7853
16.0833	1.785
16.0833	1.7849
16.1111	1.7852
16.1111	1.7851
16.1111	1.785
16.1389	1.7851
16.1389	1.7851
16.1389	1.7853
16.1389	1.785
16.1667	1.7852
16.1667	1.7854
16.1667	1.7855
16.1944	1.7854
16.1944	1.7856
16.1944	1.7856
16.2222	1.7853
16.2222	1.7856
16.2222	1.7856
16.2222	1.7857
16.25	1.7855
16.25	1.7856
16.25	1.7854
16.2778	1.7857
16.2778	1.7855
16.2778	1.7858
16.3056	1.7855
16.3056	1.7856
16.3056	1.7857
16.3056	1.7856
16.3333	1.7856
16.3333	1.7856
16.3333	1.7854
16.3611	1.7857
16.3611	1.7855
16.3611	1.7855
16.3889	1.7856
16.3889	1.7857
16.3889	1.7857
16.3889	1.7857
16.4167	1.7856
16.4167	1.7855
16.4167	1.7855
16.4444	1.7859
16.4444	1.7857
16.4444	1.7857
16.4722	1.7858
16.4722	1.7856
16.4722	1.7857
16.4722	1.7858
16.5	1.7857
16.5	1.7856
16.5	1.7857
16.5278	1.7858
16.5278	1.7857
16.5278	1.7858
16.5556	1.7859
16.5556	1.7857
16.5556	1.7856
16.5556	1.7856
16.5833	1.7856
16.5833	1.7858
16.5833	1.7858
16.6111	1.7858
16.6111	1.786
16.6111	1.7861
16.6389	1.786
16.6389	1.7859
16.6389	1.786
16.6389	1.7861
[truncated: 34,018 more rows]

[truncated: 11 more sheets: Figure 3e, Figure 3f, Figure 4b, Figure 4c, Figure 4d, Figure 4e, Figure 4f, Figure 5c, Figure 5d, Figure 5e, Supplementary Figure]
